# Supplementary material for: Network medicine analysis for dissecting the therapeutic mechanism of consensus TCM formulae in treating hepatocellular carcinoma with different TCM syndromes
Source: Front Endocrinol (Lausanne). 2024 Aug 15;15:1373054. doi: 10.3389/fendo.2024.1373054 (PMC11357915; doi:10.3389/fendo.2024.1373054)
Supplement: Supplementary file 2 [file Table1.xlsx]

## Sheet: Supplementary Data S1
Hepatocellular_carcinoma	syndrome of liver depression and spleen deficiency	syndrome of liver-gallbladder dampness heat	syndrome of liver heat and blood stasis	syndrome of spleen deficiency and dampness stagnation	syndrome of liver-kidney yin deficiency
12	1	377	90	1	95
31	16	379	158	16	156
51	18	381	159	18	178
60	19	390	268	19	204
71	20	391	279	20	210
98	21	1280	367	21	262
102	24	1452	491	24	279
103	34	2177	525	34	287
142	43	2669	526	49	288
174	49	2941	537	51	327
182	51	3566	538	52	432
196	52	4893	539	54	506
207	54	5588	578	55	649
213	55	5764	579	124	689
214	108	5862	587	146	730
217	124	5880	597	150	825
231	146	5898	599	153	830
250	150	5899	635	154	873
274	153	5906	651	162	956
285	154	5908	653	175	966
290	162	5911	656	189	971
302	175	5912	666	197	1106
306	189	6009	728	216	1113
308	197	6014	900	217	1137
310	216	6016	940	223	1192
324	217	6236	974	276	1272
328	223	6237	991	278	1284
330	240	6361	995	279	1285
331	262	6571	1004	285	1297
348	276	7298	1038	314	1298
355	278	8766	1056	319	1299
362	279	9230	1106	333	1301
366	285	9886	1111	338	1307
367	314	10124	1116	344	1308
374	319	10498	1144	350	1325
382	333	22836	1145	351	1379
387	338	23221	1146	383	1382
392	344	23433	1149	397	1462
405	347	23551	1195	420	1621
412	350	26225	1371	421	1642
435	351	27289	1428	440	1728
444	383	29984	1487	506	1739
462	397	51326	1605	549	1740
467	420	51552	1616	566	1741
468	421	51655	1636	583	1777
501	440	54509	1642	590	1783
540	506	56134	1655	622	1841
581	549	58480	1786	629	1856
586	566	80117	1787	661	1959
595	581	84100	1807	664	1961
596	583	115761	1845	716	2012
597	590	117159	1849	717	2110
634	622	132946	1879	720	2122
648	629	148252	2011	721	2196
650	661	220001	2013	731	2208
657	664	221079	2023	732	2242
673	716	340273	2047	734	2326
682	717	390790	2100	757	2327
753	720	727897	2113	844	2328
780	721		2185	845	2329
810	731		2199	874	2342
814	732		2230	885	2516
827	734		2281	914	2553
836	757		2303	915	2657
837	760		2305	920	2672
841	842		2653	924	2730
842	844		2657	956	2738
857	845		2661	966	2760
864	874		2673	975	2783
890	885		2752	977	2784
891	890		2770	994	2785
898	914		2773	1056	2787
922	915		2865	1060	2788
929	920		2867	1075	2790
947	924		2919	1116	2791
960	956		2932	1119	2793
977	959		3145	1122	2868
1017	966		3156	1136	2869
1026	975		3185	1140	2880
1027	977		3290	1141	2882
1029	994		3419	1142	2891
1033	1017		3491	1143	2935
1048	1019		3598	1203	2946
1050	1026		3624	1234	2978
1051	1056		3625	1263	2987
1052	1060		3626	1353	3038
1084	1075		3641	1427	3090
1108	1111		3658	1435	3098
1111	1116		3662	1438	3104
1116	1119		3704	1439	3219
1147	1122		3739	1442	3321
1163	1132		3758	1445	3420
1192	1136		3760	1491	3454
1312	1140		3761	1495	3485
1365	1141		3765	1506	3552
1373	1142		3766	1509	3565
1374	1143		3768	1511	3568
1385	1203		3769	1512	3672
1386	1234		3770	1513	3741
1432	1263		3772	1521	3820
1434	1353		3773	1522	3824
1462	1427		3784	1528	3854
1485	1432		3792	1657	3866
1490	1435		3841	1675	3891
1499	1438		4068	1676	3939
1500	1439		4139	1677	3945
1525	1442		4140	1687	3948
1559	1445		4194	1750	4040
1565	1491		4299	1837	4057
1571	1495		4359	1874	4093
1586	1504		4519	1906	4150
1588	1506		4536	1909	4170
1634	1509		4540	1953	4194
1646	1511		4598	1955	4354
1654	1512		4638	1991	4355
1660	1513		4821	2000	4356
1672	1515		4835	2012	4528
1728	1521		4838	2015	4585
1735	1522		4869	2053	4668
1738	1528		4925	2059	4724
1786	1657		4973	2081	4741
1788	1675		5021	2158	4760
1803	1676		5058	2159	4801
1806	1677		5079	2161	4832
1855	1687		5145	2162	4855
1869	1733		5146	2185	4921
1870	1750		5150	2187	4953
1892	1800		5152	2199	4999
1909	1803		5158	2204	5068
1950	1837		5251	2207	5082
1956	1874		5315	2255	5178
1958	1906		5347	2335	5194
1965	1909		5470	2348	5217
1977	1953		5475	2350	5229
1991	1955		5532	2530	5232
2002	1956		5533	2542	5281
2004	1991		5547	2561	5324
2017	2000		5587	2562	5325
2022	2012		5599	2563	5336
2023	2015		5601	2568	5409
2029	2053		5607	2581	5450
2034	2059		5829	2582	5553
2064	2081		5864	2628	5629
2068	2100		5886	2676	5641
2078	2158		5998	2697	5683
2099	2159		6000	2720	5696
2100	2161		6002	2746	5786
2101	2162		6003	2747	5805
2104	2185		6037	2805	5875
2146	2187		6050	2806	5876
2167	2199		6098	2817	5967
2180	2204		6121	2821	5968
2184	2207		6279	2859	5973
2185	2255		6283	2875	5978
2194	2312		6294	2890	5994
2203	2335		6364	2893	6011
2241	2348		6542	2902	6018
2264	2350		6556	2903	6123
2272	2530		6557	2909	6130
2273	2542		6558	2961	6132
2274	2561		6559	2983	6133
2275	2562		6561	2999	6135
2296	2563		6564	3001	6141
2305	2568		6602	3002	6144
2308	2581		6616	3003	6147
2309	2582		6715	3004	6154
2324	2628		6780	3026	6170
2335	2676		6795	3059	6230
2353	2697		6844	3074	6273
2475	2720		6888	3082	6274
2539	2746		6915	3083	6281
2597	2747		7019	3087	6320
2625	2805		7022	3098	6596
2626	2806		7044	3105	6670
2645	2817		7220	3106	6671
2658	2821		7293	3107	6703
2678	2859		7391	3108	6714
2697	2875		7402	3156	6720
2719	2890		7409	3166	6769
2735	2893		7511	3171	6773
2737	2902		7512	3190	6814
2829	2903		7533	3200	6860
2833	2909		7784	3201	6861
2852	2932		7867	3231	7018
2875	2948		7881	3240	7092
2896	2961		7978	3249	7128
2944	2983		8013	3250	7162
2950	2999		8065	3263	7251
2952	3001		8200	3291	7310
3065	3002		8382	3356	7408
3066	3003		8514	3363	7444
3075	3004		8556	3385	7450
3077	3026		8570	3426	7477
3082	3059		8601	3454	7480
3083	3074		8729	3480	7539
3091	3082		8786	3481	7541
3098	3083		8787	3561	7543
3099	3087		8789	3674	7546
3105	3098		8813	3678	7547
3123	3105		8833	3683	7551
3145	3106		8883	3688	7552
3146	3107		8945	3709	7556
3149	3108		9024	3714	7561
3156	3156		9039	3816	7562
3159	3162		9057	3817	7564
3164	3166		9058	3818	7565
3169	3171		9060	3908	7566
3170	3172		9061	3911	7567
3172	3188		9100	3914	7568
3178	3190		9141	3915	7570
3181	3200		9146	3931	7571
3183	3201		9196	3938	7572
3192	3231		9210	3939	7576
3204	3240		9254	3945	7581
3206	3249		9265	3960	7582
3209	3250		9389	3982	7584
3242	3263		9427	4008	7587
3265	3291		9455	4017	7589
3295	3356		9463	4018	7592
3304	3363		9497	4057	7593
3308	3385		9551	4125	7594
3309	3426		9573	4129	7617
3313	3454		9576	4179	7620
3315	3458		9628	4199	7621
3337	3480		9656	4200	7626
3339	3481		9698	4253	7627
3383	3486		9718	4277	7629
3417	3561		9797	4300	7633
3418	3569		9937	4317	7634
3429	3620		9945	4324	7637
3439	3674		9955	4325	7638
3456	3678		9958	4326	7643
3458	3683		9963	4327	7652
3479	3688		9975	4330	7673
3480	3689		9978	4359	7691
3481	3709		9990	4485	7692
3482	3714		10010	4487	7693
3484	3725		10013	4488	7695
3486	3816		10022	4528	7697
3558	3817		10061	4602	7699
3569	3818		10101	4741	7702
3572	3848		10146	4803	7705
3576	3858		10171	4815	7710
3577	3861		10201	4914	7711
3586	3908		10220	4942	7712
3605	3911		10232	4986	7727
3608	3914		10287	4999	7728
3611	3915		10392	5033	7738
3667	3931		10411	5164	7743
3673	3938		10632	5167	7745
3679	3939		10636	5168	7746
3716	3945		10637	5169	7755
3717	3960		10723	5190	7757
3725	3982		10746	5236	7760
3726	4008		10769	5256	7761
3732	4017		10791	5257	7762
3791	4018		10815	5313	7764
3815	4057		10855	5315	7766
3838	4069		10982	5318	7767
3845	4125		11136	5324	7768
3853	4129		11157	5327	7770
3880	4133		11162	5360	7771
3925	4170		11266	5393	7773
3934	4179		22875	5426	7776
3952	4193		22895	5450	7789
3953	4199		22919	5509	7849
3956	4200		22934	5646	8170
3959	4253		22982	5648	8328
3965	4277		22999	5649	8405
4001	4288		23057	5650	8440
4015	4300		23181	5651	8454
4072	4317		23234	5652	8473
4082	4324		23235	5653	8569
4087	4325		23253	5655	8578
4088	4326		23363	5657	8625
4092	4327		23369	5731	8644
4097	4330		23387	5738	8728
4100	4359		23516	5799	8874
4124	4485		23576	5818	9020
4143	4487		23592	5819	9047
4144	4488		23633	5836	9066
4153	4528		25974	5837	9094
4170	4602		25996	5865	9169
4193	4723		26027	5884	9231
4209	4728		26227	5900	9248
4221	4741		26257	5913	9278
4233	4744		26266	5935	9310
4255	4790		26575	5939	9321
4283	4803		27044	5972	9351
4288	4815		27115	5994	9422
4292	4843		27131	6142	9534
4313	4886		27190	6150	9607
4318	4901		27302	6240	9625
4323	4914		27440	6257	9638
4335	4942		29103	6275	9640
4353	4986		29992	6342	9658
4360	4999		30009	6389	9668
4363	5033		50618	6447	9726
4436	5098		50940	6470	9745
4440	5154		51025	6532	9753
4485	5164		51094	6542	9801
4524	5167		51124	6545	9862
4548	5168		51207	6558	9880
4552	5169		51228	6559	9923
4582	5190		51321	6574	9925
4585	5236		51526	6591	9984
4609	5256		51573	6609	10009
4613	5257		51692	6641	10054
4616	5290		51750	6683	10116
4638	5293		53349	6690	10127
4678	5313		53981	6714	10143
4683	5315		54434	6747	10168
4690	5318		54857	6768	10172
4734	5319		54961	6786	10190
4735	5324		54973	6787	10219
4739	5327		55120	6839	10320
4751	5360		55147	6938	10332
4771	5393		55192	6988	10365
4780	5411		55236	6997	10394
4790	5426		55240	7039	10457
4792	5444		55293	7106	10494
4830	5450		55324	7108	10520
4841	5468		55707	7113	10559
4851	5509		55756	7136	10561
4854	5578		56301	7167	10562
4869	5583		56729	7168	10572
4893	5594		56896	7177	10631
4942	5595		56903	7248	10658
4953	5644		56996	7292	10661
4982	5646		57113	7347	10664
4988	5648		57152	7353	10669
5004	5649		57369	7355	10773
5008	5650		57468	7461	10780
5034	5651		57494	7485	10793
5037	5652		57593	7539	10795
5052	5653		57609	7541	10919
5068	5655		57674	7542	11131
5071	5657		57709	7552	11181
5090	5731		57820	7562	11182
5105	5738		58190	7571	11222
5106	5742		58487	7589	11224
5111	5743		60491	7627	11279
5133	5799		60678	7697	11317
5134	5818		63904	7732	22806
5156	5819		63929	7738	22807
5176	5832		64077	7743	22834
5205	5836		64135	7768	22835
5230	5837		64174	7770	22847
5243	5865		64175	7771	22852
5244	5884		64180	7786	22869
5245	5900		64215	7805	22881
5257	5913		64388	7840	22888
5265	5935		64407	7852	23090
5290	5939		64421	7918	23119
5291	5972		64641	8029	23126
5293	5994		64761	8038	23189
5294	6142		64768	8050	23208
5300	6150		64802	8140	23243
5315	6240		64849	8161	23294
5328	6257		64858	8216	23300
5339	6275		64895	8269	23318
5347	6294		78986	8406	23361
5434	6331		79068	8434	23414
5451	6342		79094	8436	23480
5460	6389		79152	8482	23528
5465	6447		79178	8492	23569
5468	6470		79258	8497	23598
5498	6476		79444	8502	23601
5562	6530		79772	8511	23613
5563	6532		79876	8576	23660
5564	6542		80221	8603	23708
5573	6545		80315	8693	23768
5584	6558		80824	8694	23784
5594	6559		81609	8718	25799
5595	6574		83729	8733	25850
5597	6591		83940	8764	25888
5599	6609		83990	8790	25925
5604	6641		84064	8894	26048
5609	6683		84446	8924	26051
5617	6690		84561	8927	26152
5710	6714		84816	8942	26227
5716	6747		84869	8971	26281
5725	6768		84889	8973	26287
5728	6775		84936	8987	26289
5733	6783		85397	9015	26872
5743	6786		85464	9037	27033
5747	6787		87178	9051	27111
5757	6839		91156	9054	27130
5781	6879		91807	9056	27153
5800	6938		92335	9057	27286
5879	6988		94115	9092	27436
5894	6997		96459	9110	28999
5901	7014		112849	9126	29068
5914	7039		128387	9130	29088
5915	7106		128853	9175	29093
5920	7108		130752	9177	29110
5921	7113		131118	9204	29121
5922	7136		132789	9235	29780
5965	7150		133584	9240	29880
5970	7157		134430	9313	29923
6091	7167		134526	9320	29988
6098	7168		134957	9337	30011
6117	7177		137814	9404	30832
6120	7248		138639	9407	49854
6232	7292		142679	9412	50509
6277	7347		144811	9419	50808
6296	7353		146712	9443	50809
6304	7355		146861	9468	50855
6317	7461		150290	9470	50944
6319	7465		151449	9489	51020
6343	7485		151636	9500	51043
6344	7539		153222	9514	51052
6364	7541		155185	9535	51121
6387	7542		157724	9538	51126
6403	7552		158833	9546	51157
6414	7562		159296	9564	51187
6421	7571		171425	9568	51199
6426	7589		197322	9590	51239
6462	7627		220032	9604	51264
6469	7697		221496	9622	51266
6472	7732		253738	9637	51267
6502	7738		283284	9653	51274
6513	7743		283489	9662	51276
6517	7768		284111	9667	51317
6520	7770		284161	9678	51333
6524	7771		284716	9701	51341
6528	7786		349565	9712	51378
6554	7805		353500	9723	51385
6573	7840		387712	9765	51427
6590	7852		392255	9788	51440
6597	7918		402569	9824	51479
6609	8029		406947	9842	51545
6612	8038		406991	9847	51569
6613	8050		431704	9851	51621
6615	8140		440738	9855	51663
6623	8161		644524	9866	51665
6624	8216		646262	9873	51666
6646	8269		100129518	9874	51764
6648	8406		100506012	9897	53343
6657	8434		100529144	9901	54093
6659	8436		100533107	9904	54165
6667	8482			9912	54210
6690	8492			9917	54503
6696	8497			9931	54504
6714	8502			9936	54544
6716	8511			9946	54753
6737	8527			9984	54776
6774	8576			10069	54784
6790	8603			10098	54807
6794	8693			10099	54816
6818	8694			10102	54829
6868	8718			10105	54840
6894	8733			10107	54851
6926	8764			10137	54876
6927	8790			10149	54925
6928	8864			10150	54948
6934	8894			10154	54989
6935	8924			10160	54993
7001	8927			10165	55002
7014	8942			10194	55052
7015	8971			10202	55075
7024	8973			10216	55079
7027	8987			10227	55082
7039	9015			10240	55089
7040	9037			10244	55119
7042	9051			10249	55176
7046	9054			10252	55205
7070	9056			10262	55238
7076	9057			10267	55293
7082	9076			10347	55311
7094	9092			10349	55367
7099	9110			10350	55527
7104	9126			10369	55552
7114	9130			10391	55609
7124	9175			10393	55628
7132	9177			10426	55629
7150	9204			10437	55634
7157	9235			10455	55659
7170	9240			10479	55663
7178	9313			10495	55713
7184	9320			10500	55734
7186	9337			10505	55740
7187	9361			10520	55762
7216	9404			10526	55786
7251	9407			10559	55888
7258	9412			10565	55892
7272	9419			10589	55900
7276	9421			10616	55922
7291	9443			10640	55970
7296	9468			10672	56242
7341	9470			10683	56311
7364	9489			10699	56899
7381	9500			10737	56929
7412	9514			10747	56977
7421	9529			10768	56978
7422	9531			10799	56979
7443	9535			10845	56980
7461	9538			10875	57116
7465	9546			10891	57182
7490	9564			10901	57209
7514	9568			10942	57232
7515	9590			10947	57335
7517	9604			10949	57336
7518	9622			10989	57343
7520	9637			11012	57402
7538	9653			11063	57474
7543	9656			11064	57476
7546	9662			11082	57498
7707	9667			11136	57513
7750	9678			11138	57524
7849	9701			11147	57531
7852	9712			11184	57534
8091	9723			11202	57541
8100	9765			11226	57547
8140	9788			11227	57567
8202	9824			11237	57573
8208	9842			11275	57592
8289	9847			11319	57621
8295	9851			11321	57623
8313	9855			11326	57628
8323	9866			11330	57642
8379	9873			11340	57677
8405	9874			22834	57684
8407	9897			22837	57693
8431	9901			22845	57704
8437	9904			22859	57711
8443	9912			22868	57786
8445	9917			22875	57818
8451	9931			22885	57862
8462	9935			22909	58155
8473	9936			22911	58491
8490	9946			22918	58492
8503	9984			23033	58499
8505	10069			23130	58500
8517	10098			23167	58517
8574	10099			23177	58525
8607	10102			23219	58538
8644	10105			23240	59336
8650	10107			23266	59342
8660	10137			23270	63875
8678	10149			23284	63925
8682	10150			23312	63934
8685	10154			23315	63976
8714	10160			23351	63977
8737	10165			23352	63978
8741	10166			23394	64080
8743	10194			23401	64129
8771	10202			23430	64288
8772	10216			23436	64375
8788	10227			23446	64376
8795	10240			23456	64397
8797	10244			23461	64412
8826	10249			23464	64478
8833	10252			23478	64763
8835	10262			23517	64850
8837	10267			23526	64919
8838	10347			23536	64978
8841	10349			23548	64979
8842	10350			23550	64983
8850	10369			23556	65124
8856	10391			23562	65243
8877	10393			23584	65251
8878	10426			23588	65982
8880	10437			23670	65988
8932	10440			23683	79027
8945	10455			24142	79083
8974	10479			25797	79084
9021	10495			25807	79088
9032	10499			25817	79092
9043	10500			25823	79149
9076	10505			25827	79174
9077	10520			25874	79175
9094	10526			25893	79177
9104	10534			25894	79230
9113	10559			25895	79364
9146	10565			25903	79646
9156	10589			25925	79673
9221	10598			25934	79692
9232	10616			25937	79722
9261	10635			25940	79744
9271	10640			25945	79754
9322	10672			25966	79759
9360	10683			25972	79797
9365	10699			25979	79818
9368	10732			25992	79827
9370	10737			26012	79842
9423	10747			26015	79862
9429	10768			26031	79891
9453	10799			26035	79894
9518	10845			26063	79898
9557	10875			26085	79943
9582	10891			26092	79987
9589	10901			26112	79998
9631	10904			26151	80032
9636	10942			26154	80095
9655	10947			26156	80108
9682	10949			26160	80110
9734	10989			26232	80306
9768	11012			26233	80317
9794	11063			26260	80320
9839	11064			26267	80325
9927	11082			26270	80345
9940	11136			26290	80778
9965	11138			26355	80818
9970	11147			26578	80829
9971	11184			26953	81031
9978	11202			27032	81572
10000	11226			27086	81856
10002	11227			27106	81931
10011	11237			27121	83744
10013	11275			27152	83849
10024	11319			27241	83851
10052	11321			27286	83992
10058	11326			27433	83998
10059	11330			28512	84079
10062	11340			28983	84107
10096	22834			28990	84124
10131	22837			28992	84146
10213	22845			29066	84215
10220	22859			29071	84240
10225	22868			29081	84307
10232	22875			29104	84330
10253	22885			29117	84436
10262	22909			29122	84449
10268	22911			29124	84450
10395	22918			29881	84503
10397	23033			29911	84527
10400	23130			29940	84552
10404	23167			29945	84570
10413	23177			29957	84612
10499	23219			29965	84614
10524	23240			29974	84620
10542	23266			30061	84622
10577	23270			30817	84627
10599	23284			30836	84662
10612	23312			30850	84671
10628	23315			43847	84765
10631	23351			43849	84775
10642	23352			50508	84779
10645	23394			50614	84807
10658	23401			50615	84826
10664	23411			50624	84830
10733	23430			50848	84874
10788	23436			50854	84878
10855	23446			51015	84891
10891	23456			51028	84905
10894	23461			51031	84911
10912	23464			51032	84922
10919	23478			51062	84924
10927	23517			51066	84988
10935	23526			51088	85301
11009	23536			51091	85460
11016	23548			51096	85461
11060	23550			51138	89887
11186	23556			51157	90019
11232	23562			51162	90075
11335	23581			51170	90233
11339	23584			51171	90317
22880	23588			51199	90321
22882	23670			51201	90333
22914	23683			51228	90485
22934	24142			51256	90576
22937	25797			51279	90589
22943	25807			51283	90592
22974	25817			51290	90594
23028	25823			51306	90649
23185	25827			51307	90827
23213	25874			51313	90874
23326	25893			51363	90987
23408	25894			51379	91074
23411	25895			51390	91120
23413	25903			51397	91392
23468	25925			51473	91522
23476	25934			51517	91526
23481	25937			51524	91661
23512	25940			51545	91664
23650	25945			51562	91975
23657	25966			51569	92283
23705	25972			51633	92285
25788	25979			51643	92565
25937	25992			51660	92591
25939	26012			51701	92595
25984	26015			51715	92822
26073	26031			51755	92999
26230	26035			51768	93166
26276	26063			51805	93474
26471	26085			51809	93978
26503	26092			53340	94039
26524	26112			53820	94104
27044	26151			53827	94120
27122	26154			53833	94234
27232	26156			54437	94235
27430	26160			54468	113828
28951	26232			54474	113835
28959	26233			54487	114026
29028	26260			54507	114784
29072	26267			54521	114788
29126	26270			54534	114821
29766	26290			54536	115196
29948	26355			54540	115509
30968	26503			54567	115560
50507	26528			54586	115950
50616	26578			54602	116115
50628	26762			54617	116412
50943	26953			54622	116729
51009	27032			54757	117608
51084	27086			54838	120103
51085	27106			54841	121274
51129	27121			54849	121536
51142	27152			54873	121551
51164	27241			54876	121642
51176	27286			54879	122416
51231	27433			54885	122481
51278	28512			54901	122830
51280	28983			54910	123745
51330	28990			54921	124401
51438	28992			54951	124411
51441	29066			54954	124565
51506	29071			54959	124961
51529	29081			54969	125893
51547	29104			54971	125919
51548	29117			54985	126017
51603	29122			55005	126068
51663	29124			55006	126069
51701	29881			55012	126070
51741	29911			55040	126075
53345	29940			55159	126208
53615	29945			55165	126231
53827	29957			55196	126295
53938	29965			55198	126375
54210	29974			55209	127396
54658	30061			55224	127665
54739	30817			55225	127833
54881	30836			55255	128209
54984	30850			55288	128611
55249	43847			55312	129025
55275	43849			55325	129138
55353	50508			55342	130120
55365	50614			55346	130497
55432	50615			55356	130557
55544	50624			55500	130589
55655	50848			55503	130752
55727	50854			55544	131873
55753	51014			55554	131890
55872	51015			55584	132625
55893	51028			55603	135250
55959	51031			55622	136051
56163	51032			55640	136371
56477	51062			55647	136991
56848	51066			55656	137209
56884	51088			55664	138151
56892	51091			55687	139735
56984	51096			55700	140456
57007	51138			55704	140458
57016	51157			55709	140459
57019	51162			55722	140460
57103	51170			55726	140461
57154	51171			55770	140462
57167	51188			55788	140578
57403	51199			55825	140612
57447	51201			55827	140679
57506	51228			55830	140690
57608	51256			55858	140731
57646	51279			55859	140801
57650	51283			55863	140881
57720	51290			55876	142685
57798	51306			55908	142686
58490	51307			55924	142689
60489	51313			55958	143098
64328	51363			55997	143425
64419	51379			56006	144348
64778	51390			56034	145389
64850	51397			56302	146050
64881	51473			56547	146167
65108	51517			56649	146198
79019	51524			56674	146542
79026	51545			56683	146802
79071	51562			56848	147658
79258	51569			56891	147660
79574	51633			56898	147686
79618	51643			56906	147687
79623	51660			56910	147694
79626	51701			56913	147741
79727	51715			56938	147807
79805	51755			56980	147808
79869	51768			56985	147837
79923	51805			56986	147923
79955	51809			56996	147929
79971	53340			57002	147948
80243	53820			57037	147949
80312	53827			57095	148103
80315	53833			57106	148156
80339	54206			57129	148198
80725	54437			57153	148203
80781	54468			57154	148206
81532	54474			57209	148213
81567	54487			57211	148254
81631	54507			57231	148266
81858	54521			57337	148268
81930	54534			57414	148741
83439	54536			57460	148979
83461	54540			57463	149076
83667	54556			57475	150696
83932	54567			57547	151258
84171	54586			57558	152485
84193	54602			57560	153129
84519	54617			57565	153201
84654	54622			57579	153328
84749	54757			57590	154091
84864	54838			57610	154790
84868	54841			57621	155054
89780	54849			57643	155061
90627	54873			57662	157310
91614	54876			57674	157567
92140	54879			57688	158067
94241	54885			57691	158399
112616	54901			57709	158431
113130	54910			57722	158586
114548	54921			58155	160364
114757	54951			58486	160365
115509	54954			58488	162239
116447	54959			58985	162655
124540	54969			59067	162962
127700	54971			59271	162963
128209	54985			60401	162966
129563	55005			60412	162967
139341	55006			60494	162968
144165	55012			60558	162972
144455	55040			60561	162979
147841	55159			60684	162993
157753	55165			63036	163033
168002	55196			63895	163049
196528	55198			63908	163050
200315	55209			63910	163051
200765	55224			63922	163059
220213	55225			63924	163081
221937	55255			64061	163087
252839	55288			64063	163115
256394	55312			64091	163131
261726	55325			64100	163227
282617	55342			64123	163255
284111	55346			64207	163782
286077	55356			64218	166793
286133	55500			64225	167465
340273	55503			64386	168374
345651	55544			64393	168417
389421	55554			64409	168850
389874	55584			64430	169270
493856	55603			64431	169841
729230	55622			64601	170958
100133941	55640			64699	170959
100507436	55647			64755	170960
105371045	55656			64762	170961
	55664			64764	171017
	55687			64787	171392
	55700			64834	197320
	55704			64854	197407
	55709			64860	199704
	55722			64902	199777
	55726			65059	200539
	55770			65084	201514
	55788			65243	201516
	55825			65987	203286
	55827			79058	203523
	55830			79065	219699
	55858			79157	219749
	55859			79158	219855
	55863			79230	220929
	55876			79411	220992
	55908			79570	221264
	55924			79577	221504
	55958			79586	221527
	55997			79647	221785
	56006			79675	221833
	56034			79685	222696
	56302			79696	252884
	56547			79706	253639
	56649			79710	253650
	56674			79736	255239
	56683			79770	255631
	56848			79814	255877
	56891			79818	256051
	56898			79868	256076
	56906			79905	256949
	56910			79974	260425
	56913			79991	282890
	56938			80005	283337
	56980			80031	283373
	56985			80055	283420
	56986			80071	283933
	56996			80119	284110
	57002			80168	284306
	57037			80169	284307
	57095			80204	284312
	57106			80212	284323
	57129			80213	284346
	57153			80224	284349
	57154			80235	284353
	57209			80255	284370
	57211			80298	284371
	57231			80312	284390
	57337			80321	284391
	57414			80336	284402
	57460			80381	284406
	57463			80723	284443
	57475			80727	284459
	57547			80758	285267
	57558			80863	285268
	57560			80975	285346
	57565			81493	285349
	57579			81539	285641
	57590			81550	285676
	57610			81558	285855
	57621			81559	285971
	57643			81575	285989
	57662			81606	286075
	57674			81607	286128
	57688			81610	317754
	57691			81839	338699
	57709			81847	339318
	57722			83401	339327
	58155			83444	339390
	58486			83446	339559
	58488			83591	339745
	58985			83594	339768
	59067			83606	340252
	59271			83642	340385
	60401			83759	341359
	60412			83852	342132
	60494			83860	342892
	60558			83881	342908
	60561			83886	342909
	60684			83932	342926
	63036			83943	342933
	63895			83959	342945
	63908			83999	344787
	63910			84000	345462
	63922			84056	346157
	63924			84074	346171
	64061			84078	346689
	64063			84081	347344
	64091			84102	348327
	64100			84133	349075
	64123			84138	353088
	64207			84141	353132
	64218			84186	353274
	64225			84216	353355
	64386			84233	360023
	64393			84245	374569
	64409			84246	374655
	64430			84261	374860
	64431			84296	374879
	64601			84320	374899
	64699			84327	374900
	64755			84332	374928
	64762			84376	375189
	64764			84457	375248
	64787			84467	377677
	64834			84527	386607
	64854			84547	387032
	64860			84561	387640
	64902			84622	387836
	65059			84658	387837
	65084			84660	388468
	65243			84706	388507
	65987			84726	388523
	79058			84869	388536
	79065			84873	388558
	79157			84889	388566
	79158			84902	388567
	79230			84915	388569
	79411			84920	388610
	79570			84925	388743
	79577			84952	389058
	79586			84958	389114
	79647			84959	389549
	79675			84978	390927
	79685			85007	390980
	79696			85013	399473
	79706			85025	400410
	79710			85315	400713
	79736			85329	400720
	79770			85378	400986
	79814			85409	401036
	79818			89122	403341
	79868			89832	404281
	79905			89849	440026
	79974			89874	440077
	79991			89891	440275
	80005			89910	440519
	80031			89944	441234
	80055			89958	441430
	80071			90007	441459
	80119			90025	441478
	80168			90075	441869
	80169			90102	554226
	80204			90333	641339
	80212			90390	643641
	80213			90423	643836
	80224			90592	645027
	80235			90594	649137
	80255			90639	653121
	80298			90693	653509
	80312			90701	654254
	80321			90843	728276
	80336			90853	728747
	80381			90952	728780
	80723			91012	728927
	80727			91107	728957
	80758			91137	729238
	80863			91147	729288
	80975			91408	729747
	81493			91694	730051
	81539			92292	730087
	81550			92597	100101467
	81558			92610	100128927
	81559			92689	100129842
	81575			92840	100131244
	81606			93349	100131390
	81607			93611	100131980
	81610			93627	100132396
	81839			93650	100287226
	81847			112401	100287399
	83401			112487	100287718
	83444			112611	100289635
	83446			112970	100289678
	83540			113263	100293516
	83591			113278	100310846
	83594			113452	100431172
	83606			114785	100506243
	83642			114805	100507290
	83759			114823	100526835
	83852			114882	100529097
	83860			114884	100529215
	83881			114971	100529240
	83886			115106	100529855
	83932			115273	100996331
	83943			115416
	83959			115572
	83999			115817
	84000			115908
	84056			116228
	84074			116443
	84078			116843
	84081			117143
	84102			117195
	84133			117248
	84138			117584
	84141			118471
	84186			118788
	84216			118856
	84233			120425
	84245			121214
	84246			121551
	84261			122509
	84296			122622
	84320			122809
	84327			123803
	84332			124739
	84376			124790
	84457			126068
	84467			126070
	84527			126272
	84547			126295
	84561			126969
	84622			127253
	84658			127396
	84660			127845
	84706			128710
	84726			129025
	84869			129285
	84873			129804
	84889			129880
	84902			130557
	84915			130814
	84920			131566
	84925			132141
	84952			132320
	84958			132671
	84959			132724
	84978			133022
	85007			133121
	85013			134492
	85025			134728
	85315			135114
	85329			136242
	85378			136541
	85409			137695
	85458			137994
	89122			138199
	89832			139378
	89849			140691
	89874			140699
	89891			142678
	89910			143279
	89944			143282
	89958			143662
	90007			143879
	90025			144132
	90075			144406
	90102			144568
	90333			145173
	90390			145282
	90423			145508
	90592			145567
	90594			145741
	90639			146433
	90693			146456
	90701			146547
	90843			147015
	90853			147495
	90952			147645
	91012			147929
	91107			148003
	91137			148254
	91147			149076
	91408			149420
	91694			149483
	92292			150527
	92597			150684
	92610			150726
	92689			150737
	92840			150771
	93349			150864
	93611			151126
	93627			151194
	93650			151516
	112401			151525
	112487			151613
	112611			151647
	112970			152559
	113263			152579
	113278			153129
	113452			153768
	114785			153770
	114805			154467
	114823			154664
	114882			154743
	114884			157378
	114971			157506
	115106			157724
	115273			158586
	115416			161247
	115572			161424
	115817			162966
	115908			163183
	116228			164656
	116443			165055
	116843			165082
	117143			166012
	117195			166379
	117248			166815
	117584			168391
	118471			169611
	118788			169981
	118856			170572
	120425			170589
	121214			170954
	121551			195814
	122509			196294
	122622			196383
	122809			196394
	123803			196410
	124739			196513
	124790			196528
	126068			199857
	126070			200232
	126272			200765
	126295			200845
	126969			200879
	127253			200909
	127396			201140
	127845			201176
	128710			201254
	129025			201516
	129285			201562
	129804			201595
	129880			201931
	130557			203074
	130814			203427
	131566			204962
	132141			205860
	132320			206358
	132671			219855
	132724			220164
	133022			220323
	133121			221035
	134492			221061
	134728			221143
	135114			221184
	136242			221188
	136541			221191
	137695			221393
	137994			221395
	138199			221491
	139378			222484
	140691			222487
	140699			222537
	142678			222611
	143279			222663
	143282			223117
	143662			252995
	143879			253980
	144132			254887
	144406			255061
	144568			255520
	145173			256281
	145282			256471
	145508			256586
	145567			257397
	145741			260429
	146433			261729
	146456			266812
	146547			266977
	147015			267004
	147495			282679
	147645			282991
	147929			283130
	148003			283298
	148254			283383
	149076			283450
	149420			283471
	149483			283635
	150527			283638
	150684			283742
	150726			284194
	150737			284217
	150771			284366
	150864			284459
	151126			285016
	151194			285242
	151516			285381
	151525			285989
	151613			286006
	151647			286128
	152559			286204
	152579			286827
	153129			333932
	153768			339105
	153770			339501
	154467			339559
	154664			339906
	154743			339967
	157378			341350
	157506			342892
	157724			344558
	158586			344658
	161247			344805
	161424			344838
	162466			345062
	162966			345222
	163183			345275
	164656			345757
	165055			347088
	165082			347732
	166012			347735
	166379			348793
	166815			348801
	168391			360200
	169611			374378
	169981			374618
	170572			374875
	170589			375033
	170954			375035
	195814			376940
	196294			377047
	196383			386593
	196394			387082
	196410			388323
	196513			388507
	196528			388795
	199857			388799
	200232			389058
	200765			389084
	200845			389203
	200879			389208
	200909			389362
	201140			389812
	201176			390243
	201254			390595
	201516			390928
	201562			399818
	201595			399909
	201931			400629
	203074			400668
	203427			400916
	204962			404093
	205860			440026
	206358			440387
	219855			442117
	220164			442213
	220323			573971
	221035			653275
	221061			653319
	221143			654346
	221184			727957
	221188			751071
	221191			100126318
	221393			100131137
	221395			100287362
	221491			100528007
	222484			100528030
	222487			100996763
	222537
	222611
	222663
	223117
	252995
	253980
	254887
	255061
	255520
	256281
	256471
	256586
	257397
	260429
	261729
	266812
	266977
	267004
	282679
	282991
	283130
	283298
	283383
	283450
	283471
	283635
	283638
	283742
	284194
	284217
	284366
	284459
	285016
	285242
	285381
	285989
	286006
	286128
	286204
	286827
	333932
	339105
	339501
	339559
	339906
	339967
	341350
	342892
	344558
	344658
	344805
	344838
	345062
	345222
	345275
	345757
	347088
	347732
	347735
	348793
	348801
	360200
	374378
	374618
	374875
	375033
	375035
	376940
	377047
	386593
	387082
	388323
	388507
	388795
	388799
	389058
	389084
	389203
	389208
	389362
	389812
	390243
	390595
	390928
	399818
	399909
	400629
	400668
	400916
	404093
	406986
	440026
	440387
	442117
	442213
	573971
	644914
	653275
	653319
	654346
	727957
	751071
	100126318
	100131137
	100287362
	100528007
	100528030
	100996763
	115482696

## Sheet: Other_syndromes
Syndrome_id	Gene_id	P_value
SMSY00100	244	0.000445031
SMSY00100	2349	0.0200162
SMSY00100	436	0.00293067
SMSY00100	480	0.0136537
SMSY00100	547	0.00559551
SMSY00100	1778	0.00779831
SMSY00100	2314	0.025342
SMSY00100	2747	0.000111117
SMSY00100	2776	0.00123307
SMSY00100	2777	0.000105934
SMSY00100	2865	0.00297366
SMSY00100	3502	0.00747365
SMSY00100	3764	0.0245259
SMSY00100	4074	0.0338972
SMSY00100	6129	0.000542623
SMSY00100	8542	0.0187604
SMSY00100	361	0.013703
SMSY00100	3877	0.0491628
SMSY00100	6122	0.00404856
SMSY00100	51	0.00713671
SMSY00100	1320	9.98036e-07
SMSY00100	3193	0.0426498
SMSY00100	637	0.00452496
SMSY00100	4489	0.0213828
SMSY00100	4490	0.0179259
SMSY00100	5536	0.00385103
SMSY00100	636	0.00360059
SMSY00100	139	0.0453614
SMSY00100	2025	0.0480232
SMSY00100	2005	0.0390271
SMSY00100	9518	3.68872e-06
SMSY00100	2579	0.0337736
SMSY00100	4022	0.00792306
SMSY00100	2024	0.00125465
SMSY00100	4475	0.000165707
SMSY00100	5791	0.0212637
SMSY00100	1141	0.00299267
SMSY00100	2681	0.0203239
SMSY00100	3918	0.0351234
SMSY00100	5405	0.015504
SMSY00100	838	0.049792
SMSY00100	2550	0.0148309
SMSY00100	2969	0.0333056
SMSY00100	2580	0.0138132
SMSY00100	1166	0.0175956
SMSY00100	8014	0.0407907
SMSY00100	356	0.00752218
SMSY00100	3944	0.010185
SMSY00100	193	0.0346378
SMSY00100	272	0.0145814
SMSY00100	971	0.040897
SMSY00100	1333	0.0160372
SMSY00100	2287	0.00646817
SMSY00100	2482	0.0346378
SMSY00100	2688	0.04785
SMSY00100	3135	0.00582295
SMSY00100	3579	0.037682
SMSY00100	4265	0.0442855
SMSY00100	6882	0.0096165
SMSY00100	6883	0.01056
SMSY00100	8267	0.00582295
SMSY00100	9262	0.0145814
SMSY00100	9951	0.040897
SMSY00100	569	0.0131601
SMSY00100	2499	0.0345765
SMSY00100	7171	0.0254029
SMSY00100	7113	0.0178154
SMSY00100	1483	0.0257064
SMSY00100	2584	0.00810481
SMSY00100	866	0.0198484
SMSY00100	1618	0.0476271
SMSY00100	2113	0.0341857
SMSY00100	1142	0.0204105
SMSY00100	8093	0.045671
SMSY00100	2717	0.00856828
SMSY00100	9209	0.00339888
SMSY00100	9210	0.0326691
SMSY00100	9211	0.00251472
SMSY00100	9471	0.00190304
SMSY00100	9473	0.00447466
SMSY00100	4061	0.026164
SMSY00100	4245	0.0439333
SMSY00100	3938	0.0407907
SMSY00100	2167	0.00582295
SMSY00100	2868	0.0249288
SMSY00100	3501	0.00792306
SMSY00100	3980	0.00522878
SMSY00100	4187	0.0224881
SMSY00100	3005	0.0474199
SMSY00100	875	0.00258423
SMSY00100	6941	0.0296406
SMSY00100	2627	0.0442855
SMSY00100	4225	0.04785
SMSY00100	5502	0.0293039
SMSY00100	5570	0.036824
SMSY00100	6807	0.0316799
SMSY00100	8922	0.0316799
SMSY00100	9080	0.0170427
SMSY00100	11662	0.01056
SMSY00100	3304	0.00650079
SMSY00100	3062	0.0396064
SMSY00100	4159	0.023347
SMSY00100	2471	0.049792
SMSY00100	2189	0.00444747
SMSY00100	10483	0.00685497
SMSY00100	2380	0.0022584
SMSY00100	2193	0.036824
SMSY00100	9157	0.00575371
SMSY00100	830	0.0173262
SMSY00100	49	0.04785
SMSY00100	156	0.0192604
SMSY00100	239	0.0224881
SMSY00100	494	0.0241023
SMSY00100	1406	0.00552124
SMSY00100	1426	0.00870647
SMSY00100	1507	0.0160037
SMSY00100	2856	0.0197658
SMSY00100	3042	0.0317612
SMSY00100	3667	0.0146476
SMSY00100	4493	0.0249288
SMSY00100	4557	0.0143259
SMSY00100	4559	0.0264972
SMSY00100	4733	0.037682
SMSY00100	5155	0.028065
SMSY00100	5724	0.0425085
SMSY00100	6912	0.01056
SMSY00100	7055	0.0341857
SMSY00100	7820	0.0316799
SMSY00100	7832	0.040897
SMSY00100	9841	0.0197658
SMSY00100	9844	0.0178154
SMSY00100	9966	0.0341857
SMSY00100	10130	0.0089728
SMSY00100	10395	0.0442855
SMSY00100	10396	0.0210352
SMSY00100	1513	0.040897
SMSY00100	1457	0.00646817
SMSY00100	1071	0.040897
SMSY00100	8	0.00545618
SMSY00100	148	0.0333263
SMSY00100	149	0.0143259
SMSY00100	184	0.000327375
SMSY00100	246	0.0241023
SMSY00100	1330	0.0161162
SMSY00100	1393	0.0249288
SMSY00100	1446	0.00241536
SMSY00100	1447	0.0291939
SMSY00100	1533	0.0264972
SMSY00100	1902	0.00113262
SMSY00100	2191	0.0088483
SMSY00100	2238	0.0290489
SMSY00100	2281	0.0229235
SMSY00100	2480	0.0145814
SMSY00100	2514	0.00588134
SMSY00100	2801	0.00693863
SMSY00100	2802	0.0241023
SMSY00100	3133	0.0290489
SMSY00100	3134	0.0293039
SMSY00100	3288	0.0317612
SMSY00100	4314	0.000165176
SMSY00100	4677	0.0160037
SMSY00100	4901	0.035911
SMSY00100	5567	0.0197658
SMSY00100	5947	0.0119622
SMSY00100	6619	0.00037134
SMSY00100	6786	0.000506607
SMSY00100	6870	0.0020755
SMSY00100	6871	0.00372308
SMSY00100	6881	0.0119622
SMSY00100	7018	0.00772109
SMSY00100	7046	0.037682
SMSY00100	7049	0.0210352
SMSY00100	8744	0.0160372
SMSY00100	9079	0.0317612
SMSY00100	9103	0.00646817
SMSY00100	9106	0.0119622
SMSY00100	9164	0.00177424
SMSY00100	9371	0.00651956
SMSY00100	9549	0.0377793
SMSY00100	10109	0.000327375
SMSY00100	10251	0.0290489
SMSY00100	10541	0.00775998
SMSY00100	1988	0.0377793
SMSY00100	5024	0.00677289
SMSY00100	4217	0.0174775
SMSY00100	7825	0.00265837
SMSY00100	11302	0.0476867
SMSY00100	5869	0.04785
SMSY00100	6150	0.04785
SMSY00100	4166	0.0377793
SMSY00100	1754	0.0456516
SMSY00100	4111	0.015893
SMSY00100	11181	0.0388788
SMSY00100	10524	0.0174775
SMSY00100	6531	0.000279849
SMSY00100	2119	0.0270302
SMSY00100	3173	0.0219663
SMSY00100	5136	0.0219663
SMSY00100	5727	0.0326691
SMSY00100	7077	0.0219663
SMSY00100	7513	0.0388788
SMSY00100	8271	0.0219663
SMSY00100	9315	0.0219663
SMSY00100	9796	0.0326691
SMSY00100	10054	0.0219663
SMSY00100	11997	0.0419728
SMSY00100	367	0.0419728
SMSY00100	1648	0.0326691
SMSY00100	2104	0.0419728
SMSY00100	2310	0.0419728
SMSY00100	2982	0.0419728
SMSY00100	4436	0.0419728
SMSY00100	4817	0.0419728
SMSY00100	5709	0.0419728
SMSY00100	6413	0.0419728
SMSY00100	7420	0.0419728
SMSY00100	8328	0.0309218
SMSY00100	9071	0.0419728
SMSY00100	11282	0.0419728
SMSY00100	1228	0.0419728
SMSY00100	125	0.0242487
SMSY00100	3532	0.0109915
SMSY00100	8149	0.0089728
SMSY00100	8891	0.010185
SMSY00100	9207	0.0243103
SMSY00100	10	0.00144912
SMSY00100	629	0.020822
SMSY00100	2768	0.037682
SMSY00100	6414	0.0442855
SMSY00100	6415	0.040897
SMSY00100	9241	0.0317612
SMSY00100	10588	0.0420554
SMSY00100	10949	0.0442855
SMSY00100	4521	0.0197658
SMSY00100	9220	0.00716725
SMSY00100	2071	0.00372504
SMSY00100	2804	0.0096165
SMSY00100	1348	0.00582295
SMSY00100	558	0.00330784
SMSY00100	1436	0.01056
SMSY00100	3947	0.0122473
SMSY00100	6771	0.040897
SMSY00100	1073	0.00545688
SMSY00100	1456	0.0192479
SMSY00100	8605	0.0197658
SMSY00100	278	0.00902754
SMSY00100	9584	0.00727239
SMSY00100	9585	0.00576012
SMSY00100	958	0.00576012
SMSY00100	6527	0.0187558
SMSY00100	8396	0.0133248
SMSY00100	9363	0.0456516
SMSY00100	476	0.00339888
SMSY00100	2154	0.00339888
SMSY00100	2620	0.0377793
SMSY00100	2756	0.0219663
SMSY00100	5418	0.0270302
SMSY00100	4151	0.0212637
SMSY00100	11178	0.0249288
SMSY00100	4980	0.0192604
SMSY00100	4204	0.0456516
SMSY00100	531	0.0292022
SMSY00100	1178	0.0241023
SMSY00100	321	0.00241536
SMSY00100	6826	0.0456516
SMSY00100	9569	0.0456516
SMSY00100	9570	0.0456516
SMSY00100	9575	0.0456516
SMSY00100	9581	0.0456516
SMSY00100	9587	0.0456516
SMSY00100	155	0.00907046
SMSY00100	3539	0.0377793
SMSY00100	6339	0.00907046
SMSY00100	10086	0.0292022
SMSY00100	320	0.0456516
SMSY00100	4274	0.0326691
SMSY00100	9561	0.0270302
SMSY00100	9577	0.0326691
SMSY00100	3779	0.0037114
SMSY00100	5830	0.0133248
SMSY00100	1123	0.0388788
SMSY00100	2760	0.0326691
SMSY00100	3653	0.0456516
SMSY00100	5018	0.0388788
SMSY00100	6380	0.0388788
SMSY00100	7899	0.0326691
SMSY00100	9551	0.0326691
SMSY00100	9552	0.0388788
SMSY00100	9553	0.0388788
SMSY00100	9554	0.0456516
SMSY00100	9555	0.0326691
SMSY00100	9556	0.0326691
SMSY00100	9557	0.0388788
SMSY00100	9558	0.0326691
SMSY00100	9559	0.0326691
SMSY00100	9560	0.0326691
SMSY00100	9562	0.0326691
SMSY00100	9563	0.0388788
SMSY00100	9565	0.0326691
SMSY00100	9566	0.0388788
SMSY00100	9568	0.0326691
SMSY00100	9571	0.0456516
SMSY00100	9573	0.0388788
SMSY00100	9574	0.0456516
SMSY00100	9578	0.0326691
SMSY00100	9579	0.0326691
SMSY00100	9582	0.0456516
SMSY00100	9586	0.0388788
SMSY00100	11600	0.0326691
SMSY00100	11609	0.0456516
SMSY00100	1432	0.0456516
SMSY00100	3296	0.00447466
SMSY00100	3384	0.00727239
SMSY00100	10950	0.00147906
SMSY00100	9382	0.0219663
SMSY00100	3618	0.0326691
SMSY00100	4803	0.0326691
SMSY00100	10899	0.0326691
SMSY00100	11544	0.0326691
SMSY00100	11545	0.0326691
SMSY00100	11546	0.0326691
SMSY00100	11548	0.0326691
SMSY00100	11549	0.0219663
SMSY00100	11551	0.0326691
SMSY00100	11552	0.0326691
SMSY00100	11025	0.0133248
SMSY00100	4167	0.0326691
SMSY00100	847	0.00251472
SMSY00100	9384	0.00251472
SMSY00100	9648	0.0456516
SMSY00100	9372	0.00738675
SMSY00100	9373	0.00738675
SMSY00100	9374	0.00738675
SMSY00100	9376	0.0102007
SMSY00100	9377	0.013559
SMSY00100	9381	0.00738675
SMSY00100	9383	0.00738675
SMSY00100	2763	0.0102007
SMSY00100	2985	0.0219663
SMSY00100	3297	0.0102007
SMSY00100	4315	0.00509457
SMSY00100	8334	0.013559
SMSY00100	9597	0.00509457
SMSY00100	10252	0.00509457
SMSY00100	10547	0.0219663
SMSY00100	10814	0.00509457
SMSY00100	11026	0.0102007
SMSY00100	11514	0.00509457
SMSY00100	5407	0.013559
SMSY00100	5408	0.013559
SMSY00100	5409	0.0174775
SMSY00100	5410	0.0174775
SMSY00100	5411	0.013559
SMSY00100	857	0.000197403
SMSY00100	4140	0.00651956
SMSY00100	10434	0.0105764
SMSY00100	2592	0.0178154
SMSY00100	3254	0.0241023
SMSY00100	8068	0.0419728
SMSY00100	4026	0.0219663
SMSY00100	6522	0.015893
SMSY00100	1974	0.00265837
SMSY00100	1098	0.0419728
SMSY00100	2179	0.0270302
SMSY00100	3869	0.0419728
SMSY00100	7008	0.0419728
SMSY00100	8561	0.0419728
SMSY00100	586	0.0270302
SMSY00100	8592	0.0419728
SMSY00100	8226	0.0490342
SMSY00100	8413	0.0490342
SMSY00100	2344	0.0309218
SMSY00100	1817	0.0212637
SMSY00100	2973	0.0419728
SMSY00100	4107	0.0419728
SMSY00111	2349	0.0288624
SMSY00111	2747	0.0076994
SMSY00111	2777	0.0120378
SMSY00111	6129	0.0279969
SMSY00111	8542	0.016433
SMSY00111	6122	0.0198356
SMSY00111	1320	0.00729609
SMSY00111	637	0.0453035
SMSY00111	2005	0.0130771
SMSY00111	9518	0.0175519
SMSY00111	4475	0.000132136
SMSY00111	1141	0.0126053
SMSY00111	2495	0.00628779
SMSY00111	3127	0.0064855
SMSY00111	3590	0.0185977
SMSY00111	1166	0.0226194
SMSY00111	6882	0.0355528
SMSY00111	6883	0.0377198
SMSY00111	2499	0.00996636
SMSY00111	71	0.0377044
SMSY00111	203	0.0271992
SMSY00111	1161	0.0304957
SMSY00111	1181	0.0271992
SMSY00111	1711	0.00218858
SMSY00111	3603	0.0416144
SMSY00111	3967	0.00295123
SMSY00111	6464	0.0304957
SMSY00111	6610	0.0377044
SMSY00111	7413	0.0339977
SMSY00111	7826	0.0271992
SMSY00111	8599	0.0339977
SMSY00111	9832	0.0271992
SMSY00111	10329	0.0271992
SMSY00111	10615	0.0271992
SMSY00111	10623	0.0271992
SMSY00111	11841	0.0304957
SMSY00111	11893	0.0271992
SMSY00111	11983	0.0377044
SMSY00111	1834	0.0122249
SMSY00111	10330	0.0416144
SMSY00111	4582	0.0377198
SMSY00111	2734	0.0327477
SMSY00111	2890	0.044181
SMSY00111	4624	0.0112185
SMSY00111	875	0.0156181
SMSY00111	3900	0.0282072
SMSY00111	3550	0.0304957
SMSY00111	4268	0.00532015
SMSY00111	7299	0.0271992
SMSY00111	998	0.0241085
SMSY00111	3969	0.0117153
SMSY00111	7990	0.0185432
SMSY00111	7745	0.0463452
SMSY00111	5595	0.0337901
SMSY00111	2786	0.0463452
SMSY00111	942	0.0212234
SMSY00111	1018	0.00193091
SMSY00111	3201	0.0472637
SMSY00111	10080	0.0393162
SMSY00111	4122	0.0106536
SMSY00111	9572	0.0282072
SMSY00111	3297	0.0327477
SMSY00111	10793	0.0327477
SMSY00111	3926	0.0282072
SMSY00111	8287	0.0305729
SMSY00111	9074	0.0393162
SMSY00111	4040	0.0117153
SMSY00111	11391	0.0327477
SMSY00111	2383	0.0327477
SMSY00111	11612	0.0266711
SMSY00111	12204	0.016126
SMSY00111	5950	0.0211191
SMSY00111	10748	0.0266711
SMSY00111	4256	0.0393162
SMSY00111	3678	0.0266711
SMSY00111	5511	0.0266711
SMSY00111	729	0.0211191
SMSY00111	6734	0.0393162
SMSY00111	167	0.0463452
SMSY00111	3679	0.0327477
SMSY00111	9510	0.0463452
SMSY00111	11383	0.0327477
SMSY00111	5048	0.0211191
SMSY00111	7708	0.0463452
SMSY00111	5609	0.0211191
SMSY00111	9809	0.0211191
SMSY00111	10208	0.0211191
SMSY00111	10463	0.0327477
SMSY00111	2629	0.0211191
SMSY00111	3680	0.0211191
SMSY00111	9290	0.0393162
SMSY00111	1395	0.0327477
SMSY00111	6574	0.0297177
SMSY00107	1320	0.039437
SMSY00107	3944	0.0304066
SMSY00107	469	0.0157351
SMSY00107	287	0.0262746
SMSY00107	6941	0.0304066
SMSY00107	2412	0.0280063
SMSY00107	10483	0.0112668
SMSY00107	4480	0.0352362
SMSY00107	5009	0.00520387
SMSY00107	9157	0.00538671
SMSY00107	1426	0.0242125
SMSY00107	1928	0.0304005
SMSY00107	7832	0.0304005
SMSY00107	1457	0.00274009
SMSY00107	8	0.01735
SMSY00107	149	0.0119459
SMSY00107	246	0.00382152
SMSY00107	1330	0.0197156
SMSY00107	1447	0.00621516
SMSY00107	1472	0.0131686
SMSY00107	1503	0.0487192
SMSY00107	1902	0.00342101
SMSY00107	2191	0.0383674
SMSY00107	2238	0.0223522
SMSY00107	2480	0.0350491
SMSY00107	2514	0.0294472
SMSY00107	4314	0.00305311
SMSY00107	6654	0.0219231
SMSY00107	6786	0.0487192
SMSY00107	6870	0.0416578
SMSY00107	6881	0.0304005
SMSY00107	7784	0.0157351
SMSY00107	9103	0.0485844
SMSY00107	9164	0.0383674
SMSY00107	9197	0.0242792
SMSY00107	10109	0.000801333
SMSY00107	10251	0.0223522
SMSY00107	10541	0.0352362
SMSY00107	2591	0.0490521
SMSY00107	7767	0.0352362
SMSY00107	2682	0.0153592
SMSY00107	10174	0.0261728
SMSY00107	2515	0.0242125
SMSY00107	4199	0.0205897
SMSY00107	2661	0.0242792
SMSY00107	2030	0.00994043
SMSY00107	11904	0.00798846
SMSY00107	3188	0.0307114
SMSY00107	125	0.0357126
SMSY00107	2439	0.00241543
SMSY00107	8149	0.0113124
SMSY00107	10	0.00781342
SMSY00107	629	0.00184689
SMSY00107	2768	0.00115705
SMSY00107	3086	0.000617416
SMSY00107	3189	0.00579612
SMSY00107	4477	0.010799
SMSY00107	5524	0.000908471
SMSY00107	5525	0.00115705
SMSY00107	5595	0.0203814
SMSY00107	6414	0.000224616
SMSY00107	6415	0.00130018
SMSY00107	9032	0.00115705
SMSY00107	9237	0.0055009
SMSY00107	9238	0.017654
SMSY00107	9239	0.000908471
SMSY00107	9241	0.000908471
SMSY00107	10466	0.0383674
SMSY00107	10569	0.000801333
SMSY00107	10570	0.000908471
SMSY00107	10571	0.00102677
SMSY00107	10572	0.00102677
SMSY00107	10585	0.00397054
SMSY00107	10588	0.00429315
SMSY00107	10589	0.00366744
SMSY00107	10949	0.000224616
SMSY00107	1392	0.0350491
SMSY00107	4521	0.0158682
SMSY00107	2071	0.0350491
SMSY00107	194	0.0161717
SMSY00107	2804	0.0174097
SMSY00107	1348	0.00248048
SMSY00107	558	0.0326714
SMSY00107	1436	0.0187134
SMSY00107	930	0.0383674
SMSY00107	3953	0.044144
SMSY00107	1456	0.0298147
SMSY00107	1468	0.01735
SMSY00107	8605	0.0158682
SMSY00107	957	0.0351289
SMSY00107	278	0.0203643
SMSY00107	6527	0.0351289
SMSY00107	8396	0.0271992
SMSY00107	9363	0.0173565
SMSY00107	111	0.0347759
SMSY00107	476	0.00083124
SMSY00107	2154	0.00083124
SMSY00107	2282	0.0347759
SMSY00107	3681	0.0425732
SMSY00107	5636	0.0425732
SMSY00107	6886	0.0347759
SMSY00107	4142	0.0203251
SMSY00107	3209	0.044144
SMSY00107	6463	0.0310274
SMSY00107	1148	0.0205897
SMSY00107	2182	0.0109053
SMSY00107	1469	0.0123114
SMSY00107	2142	0.0294472
SMSY00107	1083	0.0236448
SMSY00107	826	0.00974095
SMSY00107	273	0.00597553
SMSY00107	10599	0.010799
SMSY00107	8890	0.0121486
SMSY00107	3190	0.0055009
SMSY00107	3704	0.0352362
SMSY00107	2597	0.010799
SMSY00107	10593	0.0294472
SMSY00107	8222	0.00798846
SMSY00107	3191	0.0351289
SMSY00107	3197	0.0351289
SMSY00107	3202	0.0395019
SMSY00107	3442	0.0425732
SMSY00107	6395	0.0425732
SMSY00107	6826	0.0173565
SMSY00107	7443	0.0347759
SMSY00107	8342	0.0425732
SMSY00107	8343	0.0425732
SMSY00107	8344	0.0425732
SMSY00107	8345	0.0425732
SMSY00107	8346	0.0425732
SMSY00107	8347	0.0425732
SMSY00107	8348	0.0425732
SMSY00107	8349	0.0425732
SMSY00107	8354	0.0425732
SMSY00107	8356	0.0425732
SMSY00107	8357	0.0425732
SMSY00107	8491	0.0425732
SMSY00107	8492	0.0425732
SMSY00107	9569	0.0173565
SMSY00107	9570	0.0173565
SMSY00107	9575	0.0173565
SMSY00107	9581	0.0173565
SMSY00107	9587	0.0173565
SMSY00107	10073	0.0425732
SMSY00107	10076	0.0425732
SMSY00107	10079	0.0425732
SMSY00107	10083	0.0425732
SMSY00107	10091	0.0425732
SMSY00107	10592	0.0310274
SMSY00107	10596	0.0351289
SMSY00107	10598	0.0351289
SMSY00107	11156	0.0173565
SMSY00107	11816	0.0425732
SMSY00107	58	0.0294472
SMSY00107	797	0.00621516
SMSY00107	9583	0.0203643
SMSY00107	3192	0.0236448
SMSY00107	5018	0.0146191
SMSY00107	9551	0.0121486
SMSY00107	9552	0.0146191
SMSY00107	9553	0.0146191
SMSY00107	9554	0.00184437
SMSY00107	9555	0.0121486
SMSY00107	9556	0.0121486
SMSY00107	9557	0.0146191
SMSY00107	9559	0.0121486
SMSY00107	9563	0.0146191
SMSY00107	9566	0.0146191
SMSY00107	9567	0.0203643
SMSY00107	9573	0.0146191
SMSY00107	9574	0.0173565
SMSY00107	9576	0.0203643
SMSY00107	9579	0.0121486
SMSY00107	9580	0.0203643
SMSY00107	11025	0.00350373
SMSY00107	2626	0.044144
SMSY00107	624	0.0267865
SMSY00107	4741	0.0211517
SMSY00107	3730	0.0425732
SMSY00107	2744	0.0276186
SMSY00107	1063	0.0347759
SMSY00107	5124	0.0105036
SMSY00107	7236	0.0154282
SMSY00107	10344	0.00643602
SMSY00107	4478	0.00700711
SMSY00107	8225	0.0425732
SMSY00107	3853	0.0271992
SMSY00107	1531	0.0219231
SMSY00107	2172	0.0157351
SMSY00107	3861	0.0242792
SMSY00107	3987	0.0055009
SMSY00107	4038	0.0267865
SMSY00107	4103	0.0055009
SMSY00107	4149	0.0242792
SMSY00107	4198	0.017654
SMSY00107	4150	0.00994043
SMSY00107	4514	0.0425732
SMSY00107	4739	0.0425732
SMSY00107	8226	0.0341753
SMSY00107	8413	0.0341753
SMSY00107	4216	0.0276186
SMSY00107	4107	0.0211517
SMSY00107	10508	0.0154282
SMSY00107	5720	0.0341753
SMSY00186	2886	0.0405446
SMSY00186	1270	0.000154959
SMSY00186	4084	0.0374043
SMSY00186	3344	0.0299485
SMSY00186	3917	0.0374043
SMSY00186	3436	0.0311413
SMSY00186	2348	0.00606322
SMSY00186	477	0.00705325
SMSY00186	786	0.0443475
SMSY00186	98	0.0352559
SMSY00186	1542	0.0211191
SMSY00186	4070	0.0232022
SMSY00186	6966	0.0276186
SMSY00186	458	0.0400394
SMSY00186	1688	0.00824356
SMSY00186	4124	0.0175207
SMSY00186	1686	0.0060415
SMSY00186	2044	0.00978771
SMSY00186	2594	0.00489934
SMSY00186	10674	0.0311413
SMSY00186	2369	0.0483713
SMSY00186	2380	0.0236938
SMSY00186	236	0.0338525
SMSY00186	2867	0.00413615
SMSY00186	5515	0.0298334
SMSY00186	9801	0.0311413
SMSY00186	9966	0.0352559
SMSY00186	126	0.00268603
SMSY00186	4120	0.0374043
SMSY00186	7046	0.0194802
SMSY00186	7784	0.0455245
SMSY00186	8744	0.00251351
SMSY00186	9549	0.0374043
SMSY00186	526	0.0131485
SMSY00186	1869	0.0249187
SMSY00186	3408	0.0108771
SMSY00186	122	0.0237687
SMSY00186	4484	0.00129566
SMSY00186	5186	0.0060415
SMSY00186	932	0.0232022
SMSY00186	1059	0.00252717
SMSY00186	9602	0.034843
SMSY00186	9603	0.0276186
SMSY00186	550	0.00109756
SMSY00186	2054	0.0299485
SMSY00186	7329	0.00349118
SMSY00186	1396	0.0076973
SMSY00186	6372	0.00424573
SMSY00186	4036	0.00181344
SMSY00186	3189	0.00139534
SMSY00186	10585	0.00105574
SMSY00186	10588	0.00111794
SMSY00186	10589	0.000996237
SMSY00186	2816	0.0123626
SMSY00186	1456	0.0459746
SMSY00186	1311	0.00140376
SMSY00186	2031	0.000331121
SMSY00186	100	0.0016391
SMSY00186	278	0.0172122
SMSY00186	4485	0.000372001
SMSY00186	6593	0.00224838
SMSY00186	3231	0.00252717
SMSY00186	2620	0.0374043
SMSY00186	8108	2.84334e-05
SMSY00186	8383	0.000372001
SMSY00186	3849	0.00824356
SMSY00186	73	0.000768035
SMSY00186	10425	0.0366912
SMSY00186	9478	0.00509457
SMSY00186	10475	0.00645301
SMSY00186	4102	0.00709007
SMSY00186	6535	0.0104863
SMSY00186	61	0.00268603
SMSY00186	5416	0.0088606
SMSY00186	9348	0.000218045
SMSY00186	9350	0.00251351
SMSY00186	9351	0.000218045
SMSY00186	1555	0.0108771
SMSY00186	2636	0.00140376
SMSY00186	4148	0.0381586
SMSY00186	789	0.034843
SMSY00186	2713	0.0253692
SMSY00186	1529	0.00655287
SMSY00186	60	0.000633376
SMSY00186	62	0.000464599
SMSY00186	63	0.000768035
SMSY00186	64	0.000698362
SMSY00186	65	0.00109756
SMSY00186	4406	0.000768035
SMSY00186	4407	0.000768035
SMSY00186	4408	0.000768035
SMSY00186	4409	0.000768035
SMSY00186	4410	0.000768035
SMSY00186	4411	0.000768035
SMSY00186	4412	0.000768035
SMSY00186	4413	0.000768035
SMSY00186	4414	0.000768035
SMSY00186	4415	0.000572882
SMSY00186	4416	0.000516687
SMSY00186	4417	0.000768035
SMSY00186	4418	0.000768035
SMSY00186	4419	0.000768035
SMSY00186	4420	0.000768035
SMSY00186	4422	0.000768035
SMSY00186	4423	0.000768035
SMSY00186	4424	0.000768035
SMSY00186	4425	0.000768035
SMSY00186	1178	0.0148081
SMSY00186	2056	0.0211191
SMSY00186	5932	0.0060415
SMSY00186	946	0.00709007
SMSY00186	9729	0.000259302
SMSY00186	92	0.00465812
SMSY00186	4072	0.00282685
SMSY00186	4210	0.00385692
SMSY00186	74	0.00129566
SMSY00186	85	0.00100715
SMSY00186	107	0.000331121
SMSY00186	357	0.00140376
SMSY00186	917	0.0108771
SMSY00186	1554	0.000464599
SMSY00186	1818	0.000842591
SMSY00186	2160	0.00655287
SMSY00186	2447	0.00709007
SMSY00186	2451	0.00119366
SMSY00186	3008	0.00950499
SMSY00186	3009	0.00100715
SMSY00186	3010	0.00151817
SMSY00186	3958	0.000633376
SMSY00186	4012	0.00709007
SMSY00186	4429	0.000922231
SMSY00186	4441	0.00129566
SMSY00186	4442	0.00100715
SMSY00186	4584	0.00109756
SMSY00186	4846	0.00100715
SMSY00186	4847	0.00100715
SMSY00186	4848	0.00765351
SMSY00186	4849	0.00100715
SMSY00186	4850	0.00100715
SMSY00186	4930	0.00119366
SMSY00186	6371	0.00151817
SMSY00186	6837	0.000922231
SMSY00186	7204	0.000633376
SMSY00186	7210	0.00950499
SMSY00186	7211	0.000572882
SMSY00186	7235	0.00109756
SMSY00186	7557	0.00100715
SMSY00186	8883	0.00424573
SMSY00186	10233	0.00100715
SMSY00186	11848	0.00140376
SMSY00186	110	0.00509457
SMSY00186	3564	0.000572882
SMSY00186	9019	0.000572882
SMSY00186	9465	0.00385692
SMSY00186	2714	0.00282685
SMSY00186	2725	0.0299485
SMSY00186	9476	0.00282685
SMSY00186	8030	0.00509457
SMSY00186	7193	0.0060415
SMSY00186	2778	0.0323572
SMSY00186	1941	0.0299485
SMSY00186	131	0.0276186
SMSY00186	10808	0.00349118
SMSY00186	10809	0.00385692
SMSY00186	11130	0.00509457
SMSY00186	11473	0.00655287
SMSY00186	1298	0.0299485
SMSY00186	1376	0.00509457
SMSY00186	1419	0.00349118
SMSY00186	2779	0.00509457
SMSY00186	2968	0.0400394
SMSY00186	4449	0.00509457
SMSY00186	5760	0.00282685
SMSY00186	6836	0.00509457
SMSY00186	6846	0.015392
SMSY00186	6849	0.000129704
SMSY00186	6869	0.000129704
SMSY00186	9608	0.00509457
SMSY00186	9609	0.00509457
SMSY00186	10157	0.0400394
SMSY00186	10237	0.00509457
SMSY00186	10238	0.00509457
SMSY00186	10514	0.000293614
SMSY00186	11786	0.00314801
SMSY00186	11787	0.00509457
SMSY00186	2395	0.00465812
SMSY00186	3152	0.00252717
SMSY00186	5319	0.00555554
SMSY00186	8107	0.00424573
SMSY00186	11712	0.0253692
SMSY00186	4360	0.00133015
SMSY00186	86	0.00385692
SMSY00186	191	0.0427467
SMSY00186	1551	0.00655287
SMSY00186	1561	0.000331121
SMSY00186	1607	0.000331121
SMSY00186	2396	0.00424573
SMSY00186	4522	0.000293614
SMSY00186	6046	0.000293614
SMSY00186	6607	0.00509457
SMSY00186	8100	0.000259302
SMSY00186	8739	0.00465812
SMSY00186	8740	0.000228011
SMSY00186	8741	0.000259302
SMSY00186	8742	0.00424573
SMSY00186	9018	0.000331121
SMSY00186	9020	0.000331121
SMSY00186	9165	0.000293614
SMSY00186	10510	0.000259302
SMSY00186	10511	0.000228011
SMSY00186	10513	0.00175113
SMSY00186	10810	0.000259302
SMSY00186	11129	0.000293614
SMSY00186	3966	0.0338525
SMSY00186	797	0.00709007
SMSY00186	9561	0.0104863
SMSY00186	9577	0.0120272
SMSY00186	8854	0.0468098
SMSY00186	6862	0.0104863
SMSY00186	2871	0.000173815
SMSY00186	9926	0.0299485
SMSY00186	10988	0.0299485
SMSY00186	3325	0.0483713
SMSY00186	1345	0.0232022
SMSY00186	4092	0.0352909
SMSY00186	5229	0.0468098
SMSY00186	5581	0.0468098
SMSY00186	5582	0.0468098
SMSY00186	6691	0.0468098
SMSY00186	9257	0.0468098
SMSY00186	486	0.0468098
SMSY00186	3962	0.0276186
SMSY00186	622	0.00282685
SMSY00186	3894	0.0468098
SMSY00186	4927	0.0468098
SMSY00186	5188	0.0468098
SMSY00186	5808	0.0468098
SMSY00186	6195	0.0468098
SMSY00186	11128	0.0468098
SMSY00186	2172	0.0455245
SMSY00186	2771	0.0323572
SMSY00186	2773	0.0323572
SMSY00186	4185	0.0483713
SMSY00186	4198	0.0483713
SMSY00186	1602	0.0276186
SMSY00186	1760	0.0191219
SMSY00186	4150	0.0104863
SMSY00186	1377	0.0276186
SMSY00186	123	0.0299485
SMSY00186	394	0.0120272
SMSY00186	1431	0.0232022
SMSY00186	2366	0.0276186
SMSY00186	325	0.0232022
SMSY00186	1060	0.0211191
SMSY00186	1449	0.0232022
SMSY00186	1451	0.0232022
SMSY00186	1454	0.0232022
SMSY00186	1627	0.0323572
SMSY00186	1855	0.0211191
SMSY00186	2055	0.0232022
SMSY00186	2425	0.0232022
SMSY00186	2427	0.0232022
SMSY00186	2448	0.0276186
SMSY00186	2733	0.0211191
SMSY00186	2774	0.0232022
SMSY00186	2881	0.0232022
SMSY00186	3553	0.0211191
SMSY00186	4940	0.0232022
SMSY00186	4941	0.0232022
SMSY00186	5065	0.0232022
SMSY00186	5294	0.0211191
SMSY00186	5295	0.0211191
SMSY00186	6949	0.0232022
SMSY00186	6950	0.0232022
SMSY00186	6952	0.0232022
SMSY00186	6954	0.0232022
SMSY00186	6955	0.0299485
SMSY00186	6956	0.0232022
SMSY00186	6958	0.0232022
SMSY00186	6959	0.0232022
SMSY00186	6962	0.0232022
SMSY00186	6963	0.0232022
SMSY00186	6965	0.0232022
SMSY00186	6967	0.0232022
SMSY00186	6968	0.0232022
SMSY00186	6969	0.0232022
SMSY00186	6971	0.0232022
SMSY00186	6972	0.0232022
SMSY00186	6973	0.0232022
SMSY00186	6975	0.0232022
SMSY00186	6977	0.0232022
SMSY00186	6979	0.0232022
SMSY00186	6980	0.0232022
SMSY00186	6981	0.0232022
SMSY00186	6982	0.0232022
SMSY00186	6983	0.0211191
SMSY00186	6986	0.0232022
SMSY00186	6987	0.0232022
SMSY00186	6988	0.0253692
SMSY00186	6989	0.0232022
SMSY00186	7034	0.0211191
SMSY00186	7137	0.0211191
SMSY00186	7138	0.0211191
SMSY00186	7314	0.0211191
SMSY00186	7315	0.0232022
SMSY00186	7320	0.0232022
SMSY00186	7322	0.0232022
SMSY00186	7323	0.0323572
SMSY00186	8012	0.0232022
SMSY00186	8016	0.0211191
SMSY00186	8017	0.0211191
SMSY00186	8129	0.0232022
SMSY00186	8130	0.0232022
SMSY00186	8254	0.0211191
SMSY00186	8647	0.0211191
SMSY00186	8689	0.0211191
SMSY00186	8690	0.0211191
SMSY00186	8749	0.0253692
SMSY00186	8750	0.0211191
SMSY00186	8832	0.0232022
SMSY00186	8833	0.0253692
SMSY00186	8834	0.0211191
SMSY00186	8835	0.0232022
SMSY00186	9480	0.0232022
SMSY00186	9490	0.0211191
SMSY00186	9599	0.0253692
SMSY00186	9669	0.0211191
SMSY00186	10108	0.0232022
SMSY00186	10989	0.0232022
SMSY00186	10990	0.0232022
SMSY00186	10991	0.0232022
SMSY00186	10992	0.0232022
SMSY00186	11760	0.0211191
SMSY00186	8239	0.00334478
SMSY00186	6747	0.00334478
SMSY00186	6694	0.00121622
SMSY00186	1678	0.00181344
SMSY00186	2765	0.00645301
SMSY00186	5003	0.00181344
SMSY00186	5070	0.000734109
SMSY00186	6657	0.000734109
SMSY00186	8236	0.000734109
SMSY00186	9548	0.000734109
SMSY00186	4249	0.0236503
SMSY00186	3543	0.0236503
SMSY00186	8232	0.0427467
SMSY00186	8233	0.0427467
SMSY00186	324	0.015392
SMSY00186	4244	0.0191219
SMSY00186	6788	0.013663
SMSY00186	4946	0.0352909
SMSY00098	2025	0.0256936
SMSY00098	2005	0.0331901
SMSY00098	4475	0.0359483
SMSY00098	379	0.0327214
SMSY00098	7470	0.0105971
SMSY00098	1109	0.0117273
SMSY00098	2616	0.0129097
SMSY00098	2704	0.0105971
SMSY00098	3067	0.0129097
SMSY00098	3344	0.016763
SMSY00098	3521	0.0154282
SMSY00098	3937	0.0129097
SMSY00098	4291	0.0129097
SMSY00098	4434	0.0129097
SMSY00098	4977	0.0129097
SMSY00098	5280	0.0195804
SMSY00098	5649	0.0141435
SMSY00098	5761	0.0117273
SMSY00098	6191	0.0129097
SMSY00098	6203	0.0117273
SMSY00098	7310	0.0117273
SMSY00098	7350	0.0181473
SMSY00098	7356	0.016763
SMSY00098	7529	0.0129097
SMSY00098	7863	0.0129097
SMSY00098	7891	0.016763
SMSY00098	7936	0.0129097
SMSY00098	8920	0.0129097
SMSY00098	9045	0.0117273
SMSY00098	9153	0.0129097
SMSY00098	9198	0.0117273
SMSY00098	9369	0.00951984
SMSY00098	10273	0.0141435
SMSY00098	10503	0.0154282
SMSY00098	10535	0.0154282
SMSY00098	10702	0.0181473
SMSY00098	10876	0.0117273
SMSY00098	10887	0.0105971
SMSY00098	11153	0.0141435
SMSY00098	11429	0.0141435
SMSY00098	11978	0.0117273
SMSY00098	12208	0.0105971
SMSY00098	8014	0.0153634
SMSY00098	2499	0.0329808
SMSY00098	1301	0.0364487
SMSY00098	3644	0.0096023
SMSY00098	3645	0.0443985
SMSY00098	3928	0.0443985
SMSY00098	4139	0.0403427
SMSY00098	4865	0.0364487
SMSY00098	7302	0.0345639
SMSY00098	7309	0.0309218
SMSY00098	8047	0.0423507
SMSY00098	10826	0.0486112
SMSY00098	4079	0.0291658
SMSY00098	1956	0.0309218
SMSY00098	6873	0.0231563
SMSY00098	71	0.0195804
SMSY00098	203	0.0154282
SMSY00098	1161	0.016763
SMSY00098	1181	0.0154282
SMSY00098	1250	0.0154282
SMSY00098	3112	0.025787
SMSY00098	3603	0.0210615
SMSY00098	3850	0.0486112
SMSY00098	3967	0.0141435
SMSY00098	5952	0.0154282
SMSY00098	6057	0.025787
SMSY00098	6085	0.027454
SMSY00098	6402	0.0291658
SMSY00098	6464	0.016763
SMSY00098	6610	0.0195804
SMSY00098	7171	0.016763
SMSY00098	7413	0.0181473
SMSY00098	7826	0.0154282
SMSY00098	7886	0.0117273
SMSY00098	8599	0.0181473
SMSY00098	9832	0.0154282
SMSY00098	10245	0.0154282
SMSY00098	10329	0.0154282
SMSY00098	10615	0.0154282
SMSY00098	10623	0.0154282
SMSY00098	11841	0.016763
SMSY00098	11893	0.0154282
SMSY00098	11983	0.0195804
SMSY00098	141	0.0154282
SMSY00098	178	0.0105971
SMSY00098	999	0.00951984
SMSY00098	1240	0.0403427
SMSY00098	1312	0.0241655
SMSY00098	1353	0.00659324
SMSY00098	1542	0.0117273
SMSY00098	1651	0.0129097
SMSY00098	3199	0.0117273
SMSY00098	3357	0.0129097
SMSY00098	4338	0.00849616
SMSY00098	5615	0.00752678
SMSY00098	6641	0.00495164
SMSY00098	6966	0.0154282
SMSY00098	8619	0.0117273
SMSY00098	10142	0.0181473
SMSY00098	10442	0.0105971
SMSY00098	10517	0.0117273
SMSY00098	10608	0.0057538
SMSY00098	10818	0.00495164
SMSY00098	11428	0.00752678
SMSY00098	11613	0.00849616
SMSY00098	11671	0.00661242
SMSY00098	12241	0.00661242
SMSY00098	12339	0.0057538
SMSY00098	11133	0.00344204
SMSY00098	4207	0.0057538
SMSY00098	4307	0.00849616
SMSY00098	4308	0.0057538
SMSY00098	4309	0.0057538
SMSY00098	4310	0.0057538
SMSY00098	4501	0.0057538
SMSY00098	7305	0.0089153
SMSY00098	3912	0.000306691
SMSY00098	471	0.0439171
SMSY00098	4453	0.0439171
SMSY00098	5215	0.0439171
SMSY00098	5217	0.0439171
SMSY00098	5219	0.0439171
SMSY00098	9356	0.0439171
SMSY00098	9357	0.0439171
SMSY00098	7784	0.025787
SMSY00098	6927	0.027464
SMSY00098	3189	0.0322081
SMSY00098	10466	0.0423507
SMSY00098	3537	0.0225901
SMSY00098	235	0.027454
SMSY00098	3422	0.0141435
SMSY00098	10150	0.0141435
SMSY00098	6003	0.016763
SMSY00098	12020	0.0141435
SMSY00098	7617	0.0439171
SMSY00098	5752	0.0352648
SMSY00098	7618	0.0352648
SMSY00098	2057	0.0439171
SMSY00098	8877	0.0352648
SMSY00098	6926	0.0439171
SMSY00224	356	0.0423922
SMSY00224	1956	0.00902754
SMSY00224	1001	0.044284
SMSY00224	3448	0.00642818
SMSY00224	6873	0.0468023
SMSY00224	71	0.0284171
SMSY00224	203	0.0203643
SMSY00224	1161	0.022883
SMSY00224	1181	0.0203643
SMSY00224	1250	0.0203643
SMSY00224	3112	0.0414719
SMSY00224	3449	0.0201519
SMSY00224	3603	0.031433
SMSY00224	3967	0.0180104
SMSY00224	6057	0.0414719
SMSY00224	6402	0.0489811
SMSY00224	6464	0.022883
SMSY00224	6610	0.0284171
SMSY00224	7171	0.022883
SMSY00224	7413	0.0255671
SMSY00224	7826	0.0203643
SMSY00224	7886	0.0137915
SMSY00224	8599	0.0255671
SMSY00224	9832	0.0203643
SMSY00224	10245	0.0203643
SMSY00224	10329	0.0203643
SMSY00224	10615	0.0203643
SMSY00224	10623	0.0203643
SMSY00224	11841	0.022883
SMSY00224	11893	0.0203643
SMSY00224	11983	0.0284171
SMSY00224	141	0.0203643
SMSY00224	1035	0.0451457
SMSY00224	1353	0.00116266
SMSY00224	6641	0.044284
SMSY00224	10142	0.0255671
SMSY00224	10818	0.044284
SMSY00224	7305	0.0267459
SMSY00224	3912	0.0102118
SMSY00224	3852	0.0158199
SMSY00224	3016	0.0316699
SMSY00224	6941	0.00143828
SMSY00224	2594	0.0059668
SMSY00224	2412	0.0343887
SMSY00224	2867	0.0228863
SMSY00224	5009	0.00102431
SMSY00224	9157	0.0200725
SMSY00224	770	0.0164799
SMSY00224	1928	0.0105672
SMSY00224	3042	0.0404757
SMSY00224	4557	0.0229365
SMSY00224	4564	0.0458223
SMSY00224	5155	0.0468023
SMSY00224	5724	0.02908
SMSY00224	7832	0.0105672
SMSY00224	8178	0.0267563
SMSY00224	9451	0.0458223
SMSY00224	9801	0.0201519
SMSY00224	9966	0.0243427
SMSY00224	10395	0.0114283
SMSY00224	10396	0.0164799
SMSY00224	8	0.0309479
SMSY00224	184	0.00757585
SMSY00224	1330	0.0489811
SMSY00224	2191	0.0163732
SMSY00224	2238	0.0379489
SMSY00224	3134	0.0214897
SMSY00224	6881	0.0105672
SMSY00224	7784	0.00636421
SMSY00224	9549	0.031433
SMSY00224	10251	0.0379489
SMSY00224	10174	0.00898354
SMSY00224	4178	0.0382559
SMSY00224	363	0.0489811
SMSY00224	125	0.0423922
SMSY00224	2439	0.0445627
SMSY00224	3532	0.00762171
SMSY00224	6927	0.00346679
SMSY00224	8149	0.0468023
SMSY00224	8891	0.0287704
SMSY00224	9207	0.00595159
SMSY00224	10	0.00854424
SMSY00224	629	0.0382559
SMSY00224	2768	0.00975268
SMSY00224	3086	0.00633304
SMSY00224	3189	0.00489654
SMSY00224	5524	0.00825839
SMSY00224	5525	0.00159986
SMSY00224	5595	0.000837798
SMSY00224	6414	0.0114283
SMSY00224	6415	0.00177081
SMSY00224	9032	0.00159986
SMSY00224	9238	0.0451457
SMSY00224	9239	0.00825839
SMSY00224	9241	0.00825839
SMSY00224	10466	0.0163732
SMSY00224	10471	0.0229365
SMSY00224	10569	0.00757585
SMSY00224	10570	0.00129648
SMSY00224	10571	0.00144199
SMSY00224	10572	0.00144199
SMSY00224	10585	0.0160419
SMSY00224	10588	0.0169896
SMSY00224	10589	0.0151329
SMSY00224	10949	0.0114283
SMSY00224	1392	0.0123375
SMSY00224	4521	0.0288051
SMSY00224	1436	0.0243427
SMSY00224	1456	0.036289
SMSY00224	1468	0.0309479
SMSY00224	856	0.0203643
SMSY00224	3046	0.0379611
SMSY00224	3537	0.0346145
SMSY00224	9462	0.0382559
SMSY00224	9463	0.0201519
SMSY00224	2494	0.0111626
SMSY00224	153	0.0105672
SMSY00224	7446	0.0458223
SMSY00224	9049	0.0346145
SMSY00224	1469	0.0346145
SMSY00224	456	0.0123446
SMSY00224	2715	0.0404757
SMSY00224	3997	0.0194792
SMSY00224	5162	0.0248005
SMSY00224	4367	0.0380704
SMSY00224	4368	0.0380704
SMSY00224	3539	0.00428988
SMSY00224	10086	0.0255671
SMSY00224	9554	0.00865513
SMSY00224	9562	0.0059908
SMSY00224	3443	0.0346145
SMSY00224	3881	0.0414719
SMSY00224	3919	0.0322333
SMSY00224	4060	0.0267954
SMSY00224	6722	0.0217802
SMSY00027	4475	0.0359483
SMSY00027	2367	0.0309218
SMSY00027	2353	0.00779734
SMSY00027	1510	0.00551239
SMSY00027	2890	0.00551239
SMSY00027	4357	0.00551239
SMSY00027	4613	0.00551239
SMSY00027	4618	0.00551239
SMSY00027	4624	0.00621949
SMSY00027	4632	0.00551239
SMSY00027	4633	0.00551239
SMSY00027	4639	0.00551239
SMSY00027	4647	0.00551239
SMSY00027	4648	0.00551239
SMSY00027	4651	0.00551239
SMSY00027	4654	0.00551239
SMSY00027	4655	0.00551239
SMSY00027	4657	0.00551239
SMSY00027	4661	0.00551239
SMSY00027	4662	0.00551239
SMSY00027	4838	0.00551239
SMSY00027	5247	0.00551239
SMSY00027	5248	0.00551239
SMSY00027	5835	0.00551239
SMSY00027	6578	0.00551239
SMSY00027	6579	0.00551239
SMSY00027	6670	0.00551239
SMSY00027	7562	0.00551239
SMSY00027	7663	0.00551239
SMSY00027	8631	0.00551239
SMSY00027	8677	0.00551239
SMSY00027	9344	0.00551239
SMSY00027	9345	0.00551239
SMSY00027	9346	0.00551239
SMSY00027	9347	0.00551239
SMSY00027	9401	0.00551239
SMSY00027	9411	0.00551239
SMSY00027	11594	0.00551239
SMSY00027	11975	0.00551239
SMSY00027	425	0.0345639
SMSY00027	428	0.0383751
SMSY00027	485	0.0291658
SMSY00027	1287	0.0364487
SMSY00027	1476	0.0486112
SMSY00027	2187	0.0464855
SMSY00027	2520	0.0383751
SMSY00027	2974	0.0464855
SMSY00027	4011	0.0403427
SMSY00027	4045	0.0423507
SMSY00027	4297	0.0464855
SMSY00027	5135	0.0486112
SMSY00027	5853	0.0486112
SMSY00027	5854	0.0383751
SMSY00027	5856	0.0464855
SMSY00027	5857	0.0423507
SMSY00027	5858	0.0486112
SMSY00027	6671	0.027454
SMSY00027	6942	0.0423507
SMSY00027	6961	0.0291658
SMSY00027	6964	0.0423507
SMSY00027	6978	0.0423507
SMSY00027	7131	0.0364487
SMSY00027	7132	0.0486112
SMSY00027	7912	0.0291658
SMSY00027	8409	0.0291658
SMSY00027	8658	0.0291658
SMSY00027	9286	0.0225901
SMSY00027	10182	0.0486112
SMSY00027	6786	0.0486112
SMSY00027	852	0.0364487
SMSY00027	124	0.0403427
SMSY00027	525	0.0486112
SMSY00027	1020	0.0309218
SMSY00027	1625	0.0423507
SMSY00027	1626	0.0383751
SMSY00027	2429	0.0383751
SMSY00027	3896	0.0443985
SMSY00027	3897	0.0383751
SMSY00027	4369	0.0403427
SMSY00027	4673	0.0291658
SMSY00027	4703	0.0403427
SMSY00027	4996	0.0309218
SMSY00027	5323	0.0403427
SMSY00027	5657	0.0383751
SMSY00027	5658	0.0345639
SMSY00027	5860	0.0403427
SMSY00027	6146	0.0241655
SMSY00027	6763	0.0403427
SMSY00027	6764	0.0345639
SMSY00027	6765	0.0345639
SMSY00027	7273	0.0403427
SMSY00027	7274	0.0403427
SMSY00027	7312	0.0383751
SMSY00027	7313	0.0383751
SMSY00027	7321	0.0403427
SMSY00027	7909	0.027454
SMSY00027	7910	0.0291658
SMSY00027	7911	0.0291658
SMSY00027	8133	0.0291658
SMSY00027	8134	0.0291658
SMSY00027	8662	0.0291658
SMSY00027	8663	0.0291658
SMSY00027	8684	0.0403427
SMSY00027	8685	0.0403427
SMSY00027	8708	0.0364487
SMSY00027	8709	0.0403427
SMSY00027	8710	0.0403427
SMSY00027	8711	0.0364487
SMSY00027	8836	0.0403427
SMSY00027	10158	0.0383751
SMSY00027	10159	0.0403427
SMSY00027	10836	0.0403427
SMSY00027	10837	0.0403427
SMSY00027	10838	0.0403427
SMSY00027	10839	0.0403427
SMSY00027	11293	0.0464855
SMSY00027	3189	0.0322081
SMSY00027	10585	0.027464
SMSY00027	10588	0.0283777
SMSY00027	10589	0.0265678
SMSY00027	3882	0.00454998
SMSY00027	11019	0.00344204
SMSY00027	8108	0.0443985
SMSY00027	8383	0.0345639
SMSY00027	4102	0.0383751
SMSY00027	2142	0.0364487
SMSY00027	5416	0.0443985
SMSY00027	2351	0.00738199
SMSY00027	9348	0.011111
SMSY00027	9350	0.0096023
SMSY00027	9351	0.011111
SMSY00027	1019	0.0383751
SMSY00027	4148	0.00122991
SMSY00027	60	0.0443985
SMSY00027	62	0.0383751
SMSY00027	63	0.0486112
SMSY00027	64	0.0464855
SMSY00027	4406	0.0486112
SMSY00027	4407	0.0486112
SMSY00027	4408	0.0486112
SMSY00027	4409	0.0486112
SMSY00027	4410	0.0486112
SMSY00027	4411	0.0486112
SMSY00027	4412	0.0486112
SMSY00027	4413	0.0486112
SMSY00027	4414	0.0486112
SMSY00027	4415	0.0423507
SMSY00027	4416	0.0403427
SMSY00027	4417	0.0486112
SMSY00027	4418	0.0486112
SMSY00027	4419	0.0486112
SMSY00027	4420	0.0486112
SMSY00027	4422	0.0486112
SMSY00027	4423	0.0486112
SMSY00027	4424	0.0486112
SMSY00027	4425	0.0486112
SMSY00027	5932	0.0345639
SMSY00027	946	0.0383751
SMSY00027	4210	0.025787
SMSY00027	74	0.00585927
SMSY00027	85	0.00485794
SMSY00027	357	0.00621949
SMSY00027	1554	0.0383751
SMSY00027	2447	0.0383751
SMSY00027	2451	0.00551239
SMSY00027	3958	0.0443985
SMSY00027	4012	0.0383751
SMSY00027	4441	0.00585927
SMSY00027	4442	0.00485794
SMSY00027	4584	0.00517868
SMSY00027	4930	0.00551239
SMSY00027	6837	0.00454998
SMSY00027	7204	0.0443985
SMSY00027	7211	0.0423507
SMSY00027	7235	0.00517868
SMSY00027	7557	0.00485794
SMSY00027	3564	0.0423507
SMSY00027	9019	0.0423507
SMSY00027	7193	0.0345639
SMSY00027	11130	0.0309218
SMSY00027	11473	0.0364487
SMSY00027	1376	0.0309218
SMSY00027	2779	0.0309218
SMSY00027	4449	0.0309218
SMSY00027	6836	0.0309218
SMSY00027	9608	0.0309218
SMSY00027	9609	0.0309218
SMSY00027	10237	0.0309218
SMSY00027	10238	0.0309218
SMSY00027	10514	0.0309218
SMSY00027	11787	0.0309218
SMSY00027	2395	0.0291658
SMSY00027	5319	0.0327214
SMSY00027	86	0.025787
SMSY00027	1551	0.0364487
SMSY00027	1561	0.0327214
SMSY00027	1607	0.0327214
SMSY00027	2396	0.027454
SMSY00027	4522	0.0309218
SMSY00027	6046	0.0309218
SMSY00027	6607	0.0309218
SMSY00027	8100	0.0291658
SMSY00027	8739	0.0291658
SMSY00027	8740	0.027454
SMSY00027	8741	0.0291658
SMSY00027	8742	0.027454
SMSY00027	9018	0.0327214
SMSY00027	9020	0.0327214
SMSY00027	9165	0.0309218
SMSY00027	10510	0.0291658
SMSY00027	10511	0.027454
SMSY00027	10810	0.0291658
SMSY00027	11129	0.0309218
SMSY00027	9572	0.000163798
SMSY00027	5830	0.0117273
SMSY00027	6833	0.00232226
SMSY00027	197	0.00344204
SMSY00027	198	0.00425461
SMSY00027	199	0.00370085
SMSY00027	204	0.00344204
SMSY00027	205	0.00344204
SMSY00027	206	0.00344204
SMSY00027	269	0.00344204
SMSY00027	583	0.00585927
SMSY00027	1074	0.00370085
SMSY00027	1140	0.00370085
SMSY00027	1727	0.00344204
SMSY00027	1780	0.00344204
SMSY00027	2102	0.00344204
SMSY00027	2313	0.003195
SMSY00027	2352	0.003195
SMSY00027	2599	0.00370085
SMSY00027	2878	0.00425461
SMSY00027	2903	0.00273537
SMSY00027	3240	0.00370085
SMSY00027	3876	0.00659324
SMSY00027	3926	0.00370085
SMSY00027	4614	0.00370085
SMSY00027	4615	0.00344204
SMSY00027	4616	0.003195
SMSY00027	4620	0.00295952
SMSY00027	4621	0.003195
SMSY00027	4623	0.00295952
SMSY00027	4625	0.00344204
SMSY00027	4626	0.00344204
SMSY00027	4627	0.00344204
SMSY00027	4628	0.00344204
SMSY00027	4629	0.00344204
SMSY00027	4630	0.003195
SMSY00027	4631	0.00344204
SMSY00027	4634	0.00344204
SMSY00027	4635	0.00370085
SMSY00027	4636	0.00344204
SMSY00027	4637	0.00344204
SMSY00027	4638	0.00344204
SMSY00027	4640	0.00344204
SMSY00027	4641	0.00344204
SMSY00027	4642	0.003195
SMSY00027	4643	0.00344204
SMSY00027	4644	0.00344204
SMSY00027	4645	0.00344204
SMSY00027	4649	0.00344204
SMSY00027	4650	0.00344204
SMSY00027	4652	0.00344204
SMSY00027	4653	0.00344204
SMSY00027	4656	0.00344204
SMSY00027	4658	0.00344204
SMSY00027	4659	0.00344204
SMSY00027	4660	0.00344204
SMSY00027	4663	0.00344204
SMSY00027	4664	0.00295952
SMSY00027	4826	0.003195
SMSY00027	4827	0.00344204
SMSY00027	4828	0.00344204
SMSY00027	4829	0.00344204
SMSY00027	4830	0.00344204
SMSY00027	4831	0.00344204
SMSY00027	4832	0.00344204
SMSY00027	4833	0.00344204
SMSY00027	4834	0.00295952
SMSY00027	4835	0.00344204
SMSY00027	4836	0.00344204
SMSY00027	4837	0.00344204
SMSY00027	4839	0.00344204
SMSY00027	4840	0.00370085
SMSY00027	4855	0.00370085
SMSY00027	4861	0.00344204
SMSY00027	6265	0.00344204
SMSY00027	6408	0.00344204
SMSY00027	6521	0.00344204
SMSY00027	6580	0.00344204
SMSY00027	6727	0.00344204
SMSY00027	7436	0.00397164
SMSY00027	7563	0.00344204
SMSY00027	8287	0.00397164
SMSY00027	8601	0.00295952
SMSY00027	8602	0.00344204
SMSY00027	8603	0.003195
SMSY00027	8604	0.00397164
SMSY00027	8721	0.00425461
SMSY00027	9172	0.00370085
SMSY00027	9349	0.00344204
SMSY00027	9400	0.00344204
SMSY00027	9406	0.00344204
SMSY00027	9407	0.00370085
SMSY00027	9747	0.003195
SMSY00027	10385	0.00344204
SMSY00027	10386	0.00295952
SMSY00027	10727	0.00344204
SMSY00027	11018	0.00344204
SMSY00027	11334	0.00397164
SMSY00027	11335	0.00425461
SMSY00027	11351	0.00295952
SMSY00027	11976	0.00370085
SMSY00027	2975	0.0241655
SMSY00027	4009	0.0443985
SMSY00027	6902	0.0225901
SMSY00027	7750	0.0225901
SMSY00027	8661	0.0241655
SMSY00027	581	0.00273537
SMSY00027	202	0.00273537
SMSY00027	582	0.00273537
SMSY00027	2771	0.0181473
SMSY00027	7859	0.0265473
SMSY00027	1045	0.0439171
SMSY00027	2441	0.0439171
SMSY00027	961	0.0352648
SMSY00027	1474	0.0352648
SMSY00027	2794	0.0352648
SMSY00027	4532	0.0352648
SMSY00027	4535	0.0352648
SMSY00027	4536	0.0352648
SMSY00027	4537	0.0352648
SMSY00027	5839	0.0352648
SMSY00027	5942	0.0352648
SMSY00027	6895	0.0352648
SMSY00027	6896	0.0352648
SMSY00027	6899	0.0352648
SMSY00027	6900	0.0352648
SMSY00027	6901	0.0352648
SMSY00027	6903	0.0352648
SMSY00027	6905	0.0352648
SMSY00027	6906	0.0352648
SMSY00027	6907	0.0352648
SMSY00027	6909	0.0352648
SMSY00027	7023	0.0352648
SMSY00027	7024	0.0352648
SMSY00027	7026	0.0352648
SMSY00027	8333	0.0352648
SMSY00027	8482	0.0352648
SMSY00027	8484	0.0352648
SMSY00027	8485	0.0352648
SMSY00027	9088	0.0352648
SMSY00027	9110	0.0352648
SMSY00027	9111	0.0352648
SMSY00027	9121	0.0352648
SMSY00027	9122	0.0352648
SMSY00027	9723	0.0352648
SMSY00027	9724	0.0352648
SMSY00027	4284	0.0177643
SMSY00027	2761	0.0439171
SMSY00027	6666	0.0439171
SMSY00027	10235	0.0352648
SMSY00027	387	0.0265473
SMSY00027	473	0.0177643
SMSY00027	922	0.0352648
SMSY00027	2529	0.0265473
SMSY00027	2610	0.0177643
SMSY00027	3473	0.0177643
SMSY00027	4572	0.0265473
SMSY00027	6061	0.0177643
SMSY00027	6331	0.0265473
SMSY00027	6584	0.0177643
SMSY00027	7076	0.0177643
SMSY00027	8053	0.0265473
SMSY00027	8289	0.0177643
SMSY00027	8290	0.0177643
SMSY00027	8291	0.0177643
SMSY00027	8292	0.0177643
SMSY00027	8293	0.0265473
SMSY00027	8295	0.0265473
SMSY00027	8317	0.0177643
SMSY00027	8319	0.0177643
SMSY00027	8321	0.0265473
SMSY00027	8325	0.0177643
SMSY00027	8327	0.0177643
SMSY00027	8331	0.0177643
SMSY00027	8537	0.0265473
SMSY00027	8903	0.0177643
SMSY00027	8932	0.0177643
SMSY00027	8933	0.0177643
SMSY00027	8934	0.0177643
SMSY00027	8944	0.0177643
SMSY00027	8950	0.0177643
SMSY00027	9042	0.0177643
SMSY00027	9304	0.0177643
SMSY00027	10244	0.0177643
SMSY00027	10267	0.0177643
SMSY00027	10336	0.0177643
SMSY00027	10354	0.0177643
SMSY00027	10421	0.0265473
SMSY00027	10777	0.0177643
SMSY00027	10778	0.0177643
SMSY00027	10781	0.0177643
SMSY00027	10904	0.0177643
SMSY00027	11650	0.0177643
SMSY00027	11843	0.0177643
SMSY00027	12487	0.0177643
SMSY00155	3764	0.0202894
SMSY00155	3319	0.0219495
SMSY00155	139	0.0139421
SMSY00155	9518	0.0217179
SMSY00155	1270	0.00830615
SMSY00155	7814	0.0455596
SMSY00155	7815	0.0455596
SMSY00155	4176	0.0343208
SMSY00155	4359	0.0199135
SMSY00155	9800	0.0421237
SMSY00155	838	0.00594183
SMSY00155	3436	0.00835485
SMSY00155	3944	0.0477567
SMSY00155	3793	0.0205859
SMSY00155	6663	0.0436042
SMSY00155	1688	0.0397643
SMSY00155	1926	0.026877
SMSY00155	3300	0.0473325
SMSY00155	2453	0.0472917
SMSY00155	3016	0.0278831
SMSY00155	6941	0.0477567
SMSY00155	2594	0.00218059
SMSY00155	2471	0.0498053
SMSY00155	1405	0.00564477
SMSY00155	2412	0.0106932
SMSY00155	10483	0.0119731
SMSY00155	2867	0.00400614
SMSY00155	5009	0.0161974
SMSY00155	1415	0.0362052
SMSY00155	2100	0.0456111
SMSY00155	4045	0.0397643
SMSY00155	4186	0.0397643
SMSY00155	10184	0.0260414
SMSY00155	10835	0.0196653
SMSY00155	147	0.0322609
SMSY00155	49	0.0222944
SMSY00155	1426	0.0110243
SMSY00155	1928	0.0170613
SMSY00155	4493	0.0190485
SMSY00155	4557	0.0260414
SMSY00155	7832	0.0170613
SMSY00155	8178	0.0124517
SMSY00155	1457	0.0167617
SMSY00155	8	0.0445071
SMSY00155	149	0.0260414
SMSY00155	246	0.0196653
SMSY00155	1393	0.0451058
SMSY00155	1472	0.0300211
SMSY00155	6881	0.0427022
SMSY00155	10109	0.0259533
SMSY00155	1690	0.0305675
SMSY00155	3092	0.0477567
SMSY00155	4126	0.0465392
SMSY00155	3970	0.0121284
SMSY00155	2515	0.0295946
SMSY00155	4199	0.0226493
SMSY00155	122	0.0253195
SMSY00155	2661	0.0180519
SMSY00155	4085	0.0260414
SMSY00155	4065	0.0214671
SMSY00155	5186	0.0214671
SMSY00155	1754	0.0241546
SMSY00155	4243	0.0100306
SMSY00155	7552	0.00943332
SMSY00155	55	0.0280411
SMSY00155	1271	0.0390876
SMSY00155	3185	0.0253211
SMSY00155	4386	0.0234162
SMSY00155	4388	0.0253211
SMSY00155	7329	0.0234162
SMSY00155	3188	0.00146136
SMSY00155	125	0.0392184
SMSY00155	2439	0.0029811
SMSY00155	3532	0.0113881
SMSY00155	6927	0.0362653
SMSY00155	8149	0.00344157
SMSY00155	8891	0.0477567
SMSY00155	10	0.00464459
SMSY00155	2768	0.0148228
SMSY00155	3086	0.0196653
SMSY00155	3189	0.00497628
SMSY00155	5524	0.0110243
SMSY00155	5525	0.00515206
SMSY00155	5595	0.0249308
SMSY00155	6414	0.0195467
SMSY00155	6415	0.0170613
SMSY00155	9032	0.00515206
SMSY00155	9239	0.0110243
SMSY00155	9241	0.0295946
SMSY00155	10569	0.0259533
SMSY00155	10570	0.00364782
SMSY00155	10571	0.00434752
SMSY00155	10572	0.00434752
SMSY00155	10585	0.000879042
SMSY00155	10588	0.00292159
SMSY00155	10589	0.00219852
SMSY00155	10949	0.00711976
SMSY00155	9220	0.0451058
SMSY00155	2804	0.0110121
SMSY00155	1348	0.00535209
SMSY00155	1436	0.0306189
SMSY00155	2134	0.0436042
SMSY00155	3880	0.0455596
SMSY00155	3951	0.0246181
SMSY00155	5260	0.0158101
SMSY00155	1456	0.0287941
SMSY00155	1311	0.0226493
SMSY00155	8108	0.0163774
SMSY00155	8383	0.0214671
SMSY00155	4142	0.0192971
SMSY00155	6868	0.0138424
SMSY00155	3849	0.0397643
SMSY00155	268	0.0436042
SMSY00155	3209	0.0301675
SMSY00155	4543	0.0185267
SMSY00155	4550	0.0138423
SMSY00155	4980	0.0322609
SMSY00155	1148	0.0226493
SMSY00155	1553	0.0110121
SMSY00155	3910	0.00624146
SMSY00155	273	0.0246181
SMSY00155	10605	0.0436042
SMSY00155	518	0.0280411
SMSY00155	1064	0.0307849
SMSY00155	1794	0.0279219
SMSY00155	5416	0.0456111
SMSY00155	2636	0.00802736
SMSY00155	789	0.0127589
SMSY00155	1039	0.00905948
SMSY00155	5932	0.0214671
SMSY00155	8222	0.0372161
SMSY00155	4210	0.00822003
SMSY00155	85	0.0344134
SMSY00155	1818	0.0260414
SMSY00155	2451	0.0445071
SMSY00155	3009	0.0344134
SMSY00155	3958	0.0456111
SMSY00155	4442	0.0344134
SMSY00155	4584	0.0392366
SMSY00155	4846	0.0344134
SMSY00155	4847	0.0344134
SMSY00155	4849	0.0344134
SMSY00155	4850	0.0344134
SMSY00155	4930	0.0445071
SMSY00155	6837	0.0300211
SMSY00155	7235	0.0145849
SMSY00155	7557	0.0344134
SMSY00155	10233	0.0344134
SMSY00155	110	0.0455596
SMSY00155	3564	0.0397643
SMSY00155	9019	0.0397643
SMSY00155	10808	0.0234162
SMSY00155	10809	0.0280411
SMSY00155	11130	0.0455596
SMSY00155	11473	0.0253211
SMSY00155	1376	0.0150485
SMSY00155	1419	0.0234162
SMSY00155	2779	0.0150485
SMSY00155	4449	0.0150485
SMSY00155	6836	0.0150485
SMSY00155	9608	0.0150485
SMSY00155	9609	0.0150485
SMSY00155	10237	0.0150485
SMSY00155	10238	0.0150485
SMSY00155	10514	0.0455596
SMSY00155	11787	0.0150485
SMSY00155	2395	0.0390876
SMSY00155	3152	0.0436042
SMSY00155	86	0.0280411
SMSY00155	1551	0.0253211
SMSY00155	2396	0.0332559
SMSY00155	4522	0.0455596
SMSY00155	6046	0.0455596
SMSY00155	6607	0.0455596
SMSY00155	8100	0.0390876
SMSY00155	8739	0.0390876
SMSY00155	8740	0.0332559
SMSY00155	8741	0.0390876
SMSY00155	8742	0.0332559
SMSY00155	9165	0.0455596
SMSY00155	10510	0.0390876
SMSY00155	10511	0.0332559
SMSY00155	10810	0.0390876
SMSY00155	11129	0.0455596
SMSY00155	1315	0.0465392
SMSY00155	1305	0.0279219
SMSY00155	2073	0.0455596
SMSY00155	4144	0.0253211
SMSY00155	4025	0.00469032
SMSY00155	4087	0.0185267
SMSY00155	4162	0.0372161
SMSY00155	4270	0.0139225
SMSY00155	6368	0.0296399
SMSY00155	4150	0.000186933
SMSY00155	8232	0.00657226
SMSY00155	8233	0.00657226
SMSY00155	59	0.0364861
SMSY00155	4280	0.0372161
SMSY00226	1320	0.00947327
SMSY00226	4022	5.51533e-05
SMSY00226	4084	0.0341359
SMSY00226	341	0.0427749
SMSY00226	2718	0.0318193
SMSY00226	2578	0.0375482
SMSY00226	9186	0.0496726
SMSY00226	3320	0.0177029
SMSY00226	3899	0.0289848
SMSY00226	105	0.0343465
SMSY00226	4094	0.0324778
SMSY00226	4110	0.0489811
SMSY00226	1086	0.0418825
SMSY00226	9209	1.64216e-05
SMSY00226	9210	2.64507e-05
SMSY00226	9211	9.70945e-06
SMSY00226	9471	0.000172651
SMSY00226	9473	2.64507e-05
SMSY00226	2189	0.00909798
SMSY00226	2193	0.00951736
SMSY00226	830	0.0362923
SMSY00226	7825	0.000327869
SMSY00226	842	0.0341359
SMSY00226	422	0.0123074
SMSY00226	423	0.0123074
SMSY00226	614	0.0123074
SMSY00226	616	0.0137667
SMSY00226	619	0.0123074
SMSY00226	688	0.016284
SMSY00226	756	0.0188774
SMSY00226	834	0.0123074
SMSY00226	840	0.0123074
SMSY00226	1163	0.038655
SMSY00226	1164	0.0135226
SMSY00226	1165	0.0109624
SMSY00226	1174	0.0123074
SMSY00226	1508	0.0123074
SMSY00226	1869	0.0486209
SMSY00226	1870	0.00972648
SMSY00226	1871	0.00399795
SMSY00226	2046	0.038655
SMSY00226	2047	0.0137667
SMSY00226	2176	0.0109624
SMSY00226	2730	0.0208407
SMSY00226	2748	0.0123074
SMSY00226	2751	0.0109624
SMSY00226	3311	0.0109624
SMSY00226	3499	0.0123074
SMSY00226	3500	0.0123074
SMSY00226	3923	0.0137667
SMSY00226	3955	0.0356361
SMSY00226	3970	0.00110646
SMSY00226	4043	0.0123074
SMSY00226	4223	0.0188774
SMSY00226	4390	0.0123074
SMSY00226	4944	0.0123074
SMSY00226	5125	0.0123074
SMSY00226	5436	0.0135226
SMSY00226	5437	0.0123074
SMSY00226	5438	0.0123074
SMSY00226	5440	0.0123074
SMSY00226	5825	0.0123074
SMSY00226	5826	0.0109624
SMSY00226	7080	0.0123074
SMSY00226	7081	0.0123074
SMSY00226	7082	0.0123074
SMSY00226	7083	0.0123074
SMSY00226	7180	0.0123074
SMSY00226	7270	0.0109624
SMSY00226	7271	0.0123074
SMSY00226	7723	0.0123074
SMSY00226	7724	0.0123074
SMSY00226	7725	0.0123074
SMSY00226	7726	0.0123074
SMSY00226	7727	0.0123074
SMSY00226	7728	0.0123074
SMSY00226	7729	0.00972648
SMSY00226	7730	0.0148566
SMSY00226	7731	0.0123074
SMSY00226	7732	0.0123074
SMSY00226	7733	0.0123074
SMSY00226	7734	0.0123074
SMSY00226	7908	0.0123074
SMSY00226	8871	0.0123074
SMSY00226	9493	0.0148566
SMSY00226	9514	0.0123074
SMSY00226	9515	0.0123074
SMSY00226	9517	0.0123074
SMSY00226	9519	0.0123074
SMSY00226	9520	0.0123074
SMSY00226	9521	0.0123074
SMSY00226	9522	0.0123074
SMSY00226	9523	0.0123074
[truncated: 45,181 more rows]
