# Supplementary material for: Network medicine analysis for dissecting the therapeutic mechanism of consensus TCM formulae in treating hepatocellular carcinoma with different TCM syndromes
Source: Front Endocrinol (Lausanne). 2024 Aug 15;15:1373054. doi: 10.3389/fendo.2024.1373054 (PMC11357915; doi:10.3389/fendo.2024.1373054)
Supplement: Supplementary file 3 [file Table2.csv]

Disease	Formulae and drug ID	name	groups
Syndrome 1	Formula 1	Modified Xiaoyao Powder and Sijunzi Decoction
Syndrome 2	Formula 2	Modified Yinchenhao Decoction
Syndrome 3	Formula 3	Modified Longdan Xiegan Decoction and Xiayuxue Decoction
Syndrome 4	Formula 4	Modified Sijunzi Decoction and Wupi Yin
Syndrome 5	Formula 5	Modified Yiguanjian
Liver disease	DB00091	Cyclosporine	approved|investigational|vet_approved|
Liver disease	DB00115	Cyanocobalamin	approved|nutraceutical|
Liver disease	DB00118	Ademetionine	approved|investigational|nutraceutical|
Liver disease	DB00151	Cysteine	approved|nutraceutical|
Liver disease	DB00161	Valine	approved|nutraceutical|
Liver disease	DB00163	Vitamin E	approved|nutraceutical|vet_approved|
Liver disease	DB00167	Isoleucine	investigational|nutraceutical|
Liver disease	DB00200	Hydroxocobalamin	approved|
Liver disease	DB00214	Torasemide	approved|
Liver disease	DB00228	Enflurane	approved|investigational|vet_approved|
Liver disease	DB00232	Methyclothiazide	withdrawn|
Liver disease	DB00255	Diethylstilbestrol	approved|investigational|
Liver disease	DB00310	Chlorthalidone	approved|
Liver disease	DB00316	Acetaminophen	approved|
Liver disease	DB00384	Triamterene	approved|
Liver disease	DB00398	Sorafenib	approved|investigational|
Liver disease	DB00515	Cisplatin	approved|
Liver disease	DB00518	Albendazole	approved|vet_approved|
Liver disease	DB00606	Cyclothiazide	approved|
Liver disease	DB00688	Mycophenolate mofetil	approved|investigational|
Liver disease	DB00695	Furosemide	approved|vet_approved|
Liver disease	DB00704	Naltrexone	approved|investigational|vet_approved|
Liver disease	DB00708	Sufentanil	approved|investigational|
Liver disease	DB00774	Hydroflumethiazide	approved|investigational|withdrawn|
Liver disease	DB00811	Ribavirin	approved|
Liver disease	DB00880	Chlorothiazide	approved|vet_approved|
Liver disease	DB00887	Bumetanide	approved|
Liver disease	DB00903	Etacrynic acid	approved|investigational|
Liver disease	DB00949	Felbamate	approved|
Liver disease	DB00997	Doxorubicin	approved|investigational|
Liver disease	DB00999	Hydrochlorothiazide	approved|vet_approved|
Liver disease	DB01083	Orlistat	approved|investigational|
Liver disease	DB01435	Antipyrine	approved|investigational|
Liver disease	DB02659	Cholic Acid	approved|
Liver disease	DB03128	Acetylcholine	approved|investigational|
Liver disease	DB03496	Alvocidib	experimental|investigational|
Liver disease	DB04894	Vapreotide	experimental|investigational|
Liver disease	DB04912	Stannsoporfin	investigational|
Liver disease	DB05408	Emricasan	investigational|
Liver disease	DB05475	Golotimod	investigational|
Liver disease	DB06196	Icatibant	approved|investigational|
Liver disease	DB06362	Becatecarin	investigational|
Liver disease	DB06408	Taribavirin	investigational|
Liver disease	DB06558	Tezosentan	investigational|
Liver disease	DB06800	Methylnaltrexone	approved|
Liver disease	DB08875	Cabozantinib	approved|investigational|
Liver disease	DB08895	Tofacitinib	approved|investigational|
Liver disease	DB08896	Regorafenib	approved|
Liver disease	DB09078	Lenvatinib	approved|investigational|
Liver disease	DB09241	Methylene blue	approved|investigational|
Liver disease	DB11995	Avatrombopag	approved|investigational|
Liver disease	DB13501	Bendazac	approved|withdrawn|
Liver disease	DB13751	Glycyrrhizic acid	approved|experimental|
Liver disease	DB15617	Ferric derisomaltose	approved|
Hepatocellular Carcinoma	DB00398	Sorafenib	approved|investigational|
Hepatocellular Carcinoma	DB08875	Cabozantinib	approved|investigational|
Hepatocellular Carcinoma	DB08896	Regorafenib	approved|
Hepatocellular Carcinoma	DB09078	Lenvatinib	approved|investigational|
Cancer	DB00014	Goserelin	approved|
Cancer	DB00115	Cyanocobalamin	approved|nutraceutical|
Cancer	DB00179	Masoprocol	approved|investigational|
Cancer	DB00200	Hydroxocobalamin	approved|
Cancer	DB00255	Diethylstilbestrol	approved|investigational|
Cancer	DB00257	Clotrimazole	approved|vet_approved|
Cancer	DB00279	Liothyronine	approved|vet_approved|
Cancer	DB00282	Pamidronic acid	approved|
Cancer	DB00290	Bleomycin	approved|investigational|
Cancer	DB00293	Raltitrexed	approved|investigational|
Cancer	DB00351	Megestrol acetate	approved|investigational|vet_approved|
Cancer	DB00357	Aminoglutethimide	approved|investigational|
Cancer	DB00380	Dexrazoxane	approved|withdrawn|
Cancer	DB00396	Progesterone	approved|vet_approved|
Cancer	DB00399	Zoledronic acid	approved|
Cancer	DB00428	Streptozocin	approved|investigational|
Cancer	DB00441	Gemcitabine	approved|
Cancer	DB00451	Levothyroxine	approved|
Cancer	DB00470	Dronabinol	approved|illicit|
Cancer	DB00481	Raloxifene	approved|investigational|
Cancer	DB00486	Nabilone	approved|investigational|
Cancer	DB00515	Cisplatin	approved|
Cancer	DB00530	Erlotinib	approved|investigational|
Cancer	DB00539	Toremifene	approved|investigational|
Cancer	DB00541	Vincristine	approved|investigational|
Cancer	DB00563	Methotrexate	approved|
Cancer	DB00569	Fondaparinux	approved|investigational|
Cancer	DB00570	Vinblastine	approved|
Cancer	DB00575	Clonidine	approved|
Cancer	DB00619	Imatinib	approved|
Cancer	DB00642	Pemetrexed	approved|investigational|
Cancer	DB00644	Gonadorelin	approved|investigational|vet_approved|
Cancer	DB00675	Tamoxifen	approved|
Cancer	DB00692	Phentolamine	approved|
Cancer	DB00720	Clodronic acid	approved|investigational|vet_approved|
Cancer	DB00762	Irinotecan	approved|investigational|
Cancer	DB00773	Etoposide	approved|
Cancer	DB00783	Estradiol	approved|investigational|vet_approved|
Cancer	DB00813	Fentanyl	approved|illicit|investigational|vet_approved|
Cancer	DB00848	Levamisole	approved|investigational|vet_approved|withdrawn|
Cancer	DB00898	Ethanol	approved|
Cancer	DB00904	Ondansetron	approved|
Cancer	DB00970	Dactinomycin	approved|investigational|
Cancer	DB00997	Doxorubicin	approved|investigational|
Cancer	DB01030	Topotecan	approved|investigational|
Cancer	DB01050	Ibuprofen	approved|
Cancer	DB01065	Melatonin	approved|nutraceutical|vet_approved|
Cancer	DB01168	Procarbazine	approved|investigational|
Cancer	DB01185	Fluoxymesterone	approved|illicit|
Cancer	DB01229	Paclitaxel	approved|vet_approved|
Cancer	DB01231	Diphenidol	approved|investigational|withdrawn|
Cancer	DB01248	Docetaxel	approved|investigational|
Cancer	DB01259	Lapatinib	approved|investigational|
Cancer	DB01268	Sunitinib	approved|investigational|
Cancer	DB01583	Liotrix	approved|
Cancer	DB04866	Halofuginone	investigational|vet_approved|
Cancer	DB05389	Tetrachlorodecaoxide	approved|investigational|
Cancer	DB06202	Lasofoxifene	approved|investigational|
Cancer	DB06249	Arzoxifene	approved|investigational|
Cancer	DB06589	Pazopanib	approved|
Cancer	DB06595	Midostaurin	approved|investigational|
Cancer	DB06626	Axitinib	approved|investigational|
Cancer	DB06710	Methyltestosterone	approved|
Cancer	DB06713	Norelgestromin	approved|investigational|
Cancer	DB06772	Cabazitaxel	approved|
Cancer	DB08865	Crizotinib	approved|
Cancer	DB08871	Eribulin	approved|investigational|
Cancer	DB08875	Cabozantinib	approved|investigational|
Cancer	DB08896	Regorafenib	approved|
Cancer	DB08911	Trametinib	approved|
Cancer	DB08912	Dabrafenib	approved|investigational|
Cancer	DB08916	Afatinib	approved|
Cancer	DB09061	Cannabidiol	approved|investigational|
Cancer	DB09073	Palbociclib	approved|investigational|
Cancer	DB09074	Olaparib	approved|
Cancer	DB09078	Lenvatinib	approved|investigational|
Cancer	DB09079	Nintedanib	approved|
Cancer	DB09327	Tegafur-uracil	approved|investigational|
Cancer	DB11064	Homosalate	approved|investigational|
Cancer	DB11254	Hexylresorcinol	approved|
Cancer	DB11652	Tucatinib	approved|investigational|
Cancer	DB11689	Selumetinib	approved|investigational|
Cancer	DB11730	Ribociclib	approved|investigational|
Cancer	DB11760	Talazoparib	approved|investigational|
Cancer	DB11793	Niraparib	approved|investigational|
Cancer	DB11901	Apalutamide	approved|investigational|
Cancer	DB11952	Duvelisib	approved|investigational|
Cancer	DB11986	Entrectinib	approved|investigational|
Cancer	DB12001	Abemaciclib	approved|investigational|
Cancer	DB12141	Gilteritinib	approved|investigational|
Cancer	DB12147	Erdafitinib	approved|investigational|
Cancer	DB12267	Brigatinib	approved|investigational|
Cancer	DB12332	Rucaparib	approved|investigational|
Cancer	DB12941	Darolutamide	approved|investigational|
Cancer	DB12978	Pexidartinib	approved|investigational|
Cancer	DB13146	Fluciclovine (18F)	approved|
Cancer	DB13751	Glycyrrhizic acid	approved|experimental|
Cancer	DB13943	Testosterone cypionate	approved|
Cancer	DB13944	Testosterone enanthate	approved|
Cancer	DB13985	Lutetium Lu 177 dotatate	approved|investigational|
Cancer	DB14001	alpha-Tocopherol succinate	approved|nutraceutical|vet_approved|
Cancer	DB14002	D-alpha-Tocopherol acetate	approved|nutraceutical|vet_approved|
Cancer	DB14723	Larotrectinib	approved|investigational|
Cancer	DB14840	Ripretinib	approved|
Cancer	DB15494	Edotreotide gallium Ga-68	approved|
Cancer	DB15685	Selpercatinib	approved|investigational|
Cancer	DB15690	Fluoroestradiol F-18	approved|
Cancer	DB15822	Pralsetinib	approved|investigational|
Negative	DB00035	Desmopressin	approved|
Negative	DB00050	Cetrorelix	approved|investigational|
Negative	DB00067	Vasopressin	approved|
Negative	DB00114	Pyridoxal phosphate	approved|investigational|nutraceutical|
Negative	DB00119	Pyruvic acid	approved|investigational|nutraceutical|
Negative	DB00120	Phenylalanine	approved|investigational|nutraceutical|
Negative	DB00121	Biotin	approved|investigational|nutraceutical|
Negative	DB00122	Choline	approved|nutraceutical|
Negative	DB00123	L-Lysine	approved|nutraceutical|
Negative	DB00126	Ascorbic acid	approved|nutraceutical|
Negative	DB00128	Aspartic acid	approved|nutraceutical|
Negative	DB00129	Ornithine	approved|nutraceutical|
Negative	DB00130	L-Glutamine	approved|investigational|nutraceutical|
Negative	DB00132	alpha-Linolenic acid	approved|investigational|nutraceutical|
Negative	DB00134	Methionine	approved|nutraceutical|
Negative	DB00135	Tyrosine	approved|investigational|nutraceutical|
Negative	DB00136	Calcitriol	approved|nutraceutical|
Negative	DB00138	Cystine	approved|nutraceutical|
Negative	DB00139	Succinic acid	approved|nutraceutical|
Negative	DB00140	Riboflavin	approved|investigational|nutraceutical|vet_approved|
Negative	DB00141	N-Acetylglucosamine	approved|investigational|nutraceutical|
Negative	DB00142	Glutamic acid	approved|nutraceutical|
Negative	DB00145	Glycine	approved|nutraceutical|vet_approved|
Negative	DB00148	Creatine	approved|investigational|nutraceutical|
Negative	DB00153	Ergocalciferol	approved|nutraceutical|
Negative	DB00157	NADH	approved|nutraceutical|
Negative	DB00158	Folic acid	approved|nutraceutical|vet_approved|
Negative	DB00162	Vitamin A	approved|nutraceutical|vet_approved|
Negative	DB00166	Lipoic acid	approved|investigational|nutraceutical|
Negative	DB00170	Menadione	approved|nutraceutical|
Negative	DB00173	Adenine	approved|nutraceutical|
Negative	DB00174	Asparagine	approved|investigational|nutraceutical|
Negative	DB00176	Fluvoxamine	approved|investigational|
Negative	DB00178	Ramipril	approved|
Negative	DB00181	Baclofen	approved|
Negative	DB00182	Amphetamine	approved|illicit|investigational|
Negative	DB00184	Nicotine	approved|
Negative	DB00185	Cevimeline	approved|
Negative	DB00186	Lorazepam	approved|
Negative	DB00188	Bortezomib	approved|investigational|
Negative	DB00189	Ethchlorvynol	approved|illicit|withdrawn|
Negative	DB00191	Phentermine	approved|illicit|
Negative	DB00193	Tramadol	approved|investigational|
Negative	DB00195	Betaxolol	approved|investigational|
Negative	DB00198	Oseltamivir	approved|
Negative	DB00227	Lovastatin	approved|investigational|
Negative	DB00231	Temazepam	approved|investigational|
Negative	DB00233	Aminosalicylic acid	approved|
Negative	DB00237	Butabarbital	approved|illicit|
Negative	DB00241	Butalbital	approved|illicit|
Negative	DB00242	Cladribine	approved|investigational|
Negative	DB00243	Ranolazine	approved|investigational|
Negative	DB00245	Benzatropine	approved|
Negative	DB00246	Ziprasidone	approved|
Negative	DB00247	Methysergide	approved|
