# Supplementary material for: Network medicine analysis for dissecting the therapeutic mechanism of consensus TCM formulae in treating hepatocellular carcinoma with different TCM syndromes
Source: Front Endocrinol (Lausanne). 2024 Aug 15;15:1373054. doi: 10.3389/fendo.2024.1373054 (PMC11357915; doi:10.3389/fendo.2024.1373054)
Supplement: Supplementary file 4 [file Table3.csv]

DB00014	3973	2798
DB00035	554	552	553
DB00050	2798	3973
DB00067	554	552	553
DB00091	819	5535	5478	10105
DB00114	64902	2571	875	8942	6470	9054	2805	4942	4953	51166	18	55163	8879	6898	9517	51380	3067	113451	10993	23464	2731	2875	29968	211	189	57026	10558	1491	586	587	2806	5834	5837	1644	339896	51540	285313	85007	6472	212	84706	55034	113675	63826	51091	55304
DB00115	4548	4552	166785	25974	4524
DB00118	27232	262	4144	875	4143	1312	23070	57412
DB00119	9123	6567	64902	9121	5313	9120	9194	5162	5315	18	9122	23539	6566	5091
DB00120	6898	23428	2193	5053	10667	10056	7054
DB00121	5096	3141	64087	32	56922	5091	5095	31
DB00122	9468	43	5130	5338	590	5337	162466	1139
DB00123	6541	6545	84889	6542
DB00126	5352	5264	8985	8424	1621	5066	64175	55214	10536	5033	55239	79676	121642	221120	8284	5351	55217	54681	54583	112398	112399
DB00128	6035	4069	10165	2805	443	440	445	95	2806	8604	444	10606	6505	55157	80150
DB00129	4942	5009	383	4946	6541	6542	83884	384	10166	2628
DB00130	1503	5471	2752
DB00131	1385	5142	5564	3094	5144	55902	5562	107	2180	2203	132	5563	5565	5571	51422	53632
DB00132	3992	9415	6546	7442	5465	9971	5467	5468	6256	54898	60481
DB00134	4552	4548	10988	635	23743
DB00135	7054	51067	6898
DB00136	7421	3206
DB00138	23657	1497
DB00139	56670	7915
DB00140	55312	645
DB00141	2683	8702	55577	51172	4669	5973
DB00142	2911	2914	2900	2901	2917	2918	6512	26873	5198	587	2906	2744	2806	440	2752	2805	6898	2875	2677	6507	6506	6505	2729	6511	2747	8833	586	18	2902	2356	2028	2903	2904	2905	124454	55191	162417	51166	116443	84706	10157	27165	23549	23657	10404	29968	2746	2897	2890
DB00143	4259	27306	2938	2939	4257	2098	2678	2946	2745	2879	2949	257202	3029	2882	4258	119391	51022	2739	4056	2936	2937	2944	373156	2940	2947	2941	2948	221357	2950	9446	2876	2877	2952	2954	2880	2878	231	4318	1576
DB00145	23464	211	212	2903	570	2841	2937	2905	10249	6472	219970	92292	64902	51268	116444	2741	189	2743	6470	8001	2742	27232	2628
DB00148	1158	548596	1152	1160	6535	2593
DB00151	2730	2729	2805	2806	1491	875	4255	2937	79587	51380	9054	1036
DB00153	7421	786	10369	10368	27092	27091	59285	59284	59283	781	9254	55799	93589	775	776	778	779	782	783	784	785	774	773	777	8913	8912	8911
DB00157	7358	124	6652	127	126	125	131	2819	160287	128	231	3028	4191	3939	4200	3295	92483	3948	3945	1962	3033	10873	622	4190	11112	3293	3156	4199	26227	51478	3421	3420	3419	3292	3294	5959	9563	7923	1109	3615	8644	3248	1645	3290	3284	3283	3614	3030	217
DB00158	2352	2350	2348
DB00159	5743	5742	5468	5467	3992	2182	2864	6546	7442	5465
DB00161	5096	586
DB00162	145226	9249	220	54884	51109	10901	57665	50700	9227	5959	112724	8854	216	347	5730
DB00163	8856	5579	240	5578	1606	5516	5515	284904	266629	23541
DB00166	51601	11019	8884
DB00167	55699	36	586	587
DB00170	2677	79001	154807	2147	2158	5624	5627	4835	1728	632
DB00173	353	32	52	55825	6733	4507
DB00174	6510	80150	79731	440	81539	54407	10991	55089
DB00175	3156	3066
DB00176	6532	3757
DB00178	1636	623
DB00179	240	6462
DB00181	2550	9568
DB00182	6571	6531	9607	134864	6530	148	147	146	150	151	152	153	154	155	1813	4129	6532	4128
DB00184	1137	1139	1141	1135	1136	1138	8973	55584	57053	1142	1143	1588	1103
DB00185	1131	1128
DB00186	2554	2555	2556	2557	2558	2559	2560	2561	2562	2563	2564	2565	2566	2567	2568	55879
DB00188	5693	5689
DB00189	2554	2555	2556	2557	2558	2559	2560	2561	2562	2563	2564	2565	2566	2567	2568	55879
DB00191	6530	6532	6531	4128	4129	4852
DB00193	4988	6530	6532	3358	4986	4985	1131	1128	6869	6326	7442	2902	2903	2904	2905	2906	116443	116444	134	150	151	152
DB00195	153	154
DB00197	5468	2182	5054	2030	2104	2101	5467	5465	2950
DB00198	4758	4759
DB00199	2862	3757
DB00200	4548	166785	6947	81693	8029	25974
DB00201	134	5142	135	6261	5136	5153	5137	10846	5141	5143	5144	27115	5138	5139	5140	8654	5146	50940	5150	5151	8622	5152	5145	5158	5591	5293	5290	5291	3708	3709	3710	472	136	140
DB00202	57053	1128	1129	1131
DB00203	8654	5148	5149
DB00204	3757	3776	3768
DB00205	1719	3074
DB00206	6571	6570	332
DB00209	1128	1131
DB00210	5915	5916	6257	6258	6256	3725	7097	5914	2805
DB00211	148	147	146
DB00213	495	23576
DB00214	6557	6558
DB00215	6532	3269
DB00216	3352	3351	3355	3350
DB00217	150	151	152	3758	153	154	155
DB00221	153	154
DB00222	3767	3758	6833
DB00227	3156	3683	3066
DB00228	2554	2555	2556	2557	2558	2559	2560	2561	2562	2563	2564	2565	2566	2567	2568	55879	27032	2902	2903	2904	2905	2906	116443	116444	487	786	10369	10368	27092	27091	59285	59284	59283	781	9254	55799	93589	775	776	778	779	782	783	784	785	774	773	777	8913
DB00231	2554	2555	2556	2557	2558	2559	2560	2561	2562	2563	2564	2565	2566	2567	2568	55879
DB00232	6557	759	760	762
DB00233	5743	1147	240	30814
DB00237	2554	2555	2556	2557	2558	2559	2560	2561	2562	2563	2564	2565	2566	2567	2568	55879	57053	1135	1136	1137	1138	8973	1139	55584	1141	1142	1143	2890	2891	2892	2893	2897	2898	2899	2900	2901
DB00241	2554	2555	2556	2557	2558	2559	1137	1139	2891	2898	2560	2561	2562	2563	2564	2565	2566	2567	2568	55879
DB00242	6240	6241	50484	5422	5426	5427	54107	56655	4860
DB00243	6323	6336	11280	6326	6328	6329	6331	6332	6334	6335	6324	6327	55800	6330	3768	3770	3759	3761	775	776	778	779	782	783	784	785	148	147	146	153
DB00244	5743	5742	240	5468	1147	3551	4353
DB00245	1128	6531	3269	6532	6530
DB00246	1813	1812	1816	3356	1814	1815	3350	3351	3352	3354	3358	3362	3363	3269	148	147	150	151	152	1128	1129	1131	1132	1133	3359	9177	170572	200909	285242	3361
DB00247	3357	3358	3356	3350	3363	3351	3355	3354
DB00248	1813	3357	1814	3356	151	3352	1815	150	3350	152	1816	1812	3351	3358	3363	148	147	146	153	154
DB00252	6331	6323	8856	6324	6328	3757	775	776	778	779	782	783	784	785	773	6326	6334	2554	2555	2556	2557	2558	2559	2560	2561	2562	2563	2564	2565	2566	2567	2568	55879
DB00255	2099	2104	2100	2101	2103	10499	8856	367	6462
DB00257	3783	8856	338442
DB00264	153	154
DB00266	79001	1728	1429
DB00268	1814	1815	148	147	146	150	151	152	1813
DB00270	775	781	783	8912	9254	776	779
DB00273	2554	6323	6336	11280	6326	6328	6329	6331	6332	6334	6335	2897	2898	2899	2900	2901	760	762	759	761	775	776	778	779	782	783	784	785	777
DB00276	7153	3757	5004	213
DB00277	134	135	136	5142	8654	5141	5139	3066	8904	81502	23420	142	79608	26140
DB00279	7067	7068	5111
DB00280	6331	1128	1129	1131	3751	3752	3757	5005
DB00281	6336	6335	6331	1956	6329	5004	5005
DB00282	2224	9453	836	842
DB00284	8972	279	2548	6476
DB00285	6532	6530	6531
DB00288	2908	301
DB00289	6530	6532	2902	2903	2904	2905	2906	116443	116444	3760	4986
DB00290	3978	3980
DB00292	2554	151	2555	2556	2557	2558	2559	2560	2561	2562	2563	2564	2565	2566	2567	2568	55879
DB00293	7298	2356
DB00295	4988	4986	4985	23643
DB00297	6336	5731
DB00298	148	146	147
DB00304	5241	2099
DB00306	2554	2555	2556	2557	2558	2559	1137	1139	2891	2898	2560	2561	2562	2563	2564	2565	2566	2567	2568	55879
DB00307	6256	6257	6258
DB00308	775	782	3757	781	786	3775	9424	81033	90134	3767
DB00310	6557	759
DB00312	2554	2555	2556	2557	2558	2559	1137	1139	2891	2898	2560	2561	2562	2563	2564	2565	2566	2567	2568	55879	2902	2903	2904	2905	2906	116443	116444	8856
DB00313	36	9734	4967	7915	6323	6336	11280	6326	6328	6329	6331	6332	6334	6335	6324	6327	55800	6330	3066	5465	5467	5468
DB00315	3351	3352	3355	3354	3363	3350	3356	3357
DB00316	10728	5743	5742	7442
DB00318	4988	4986	4985
DB00320	3352	3351	150	3357
DB00321	6530	6532	3356	3350	4985	4986	4914	4915	148	146	150	3269	3785	3736	3274	59340	10280	3358	147	3363	3352	4988	3351	3362	3786	1128	1129	1131	1132	1133	3757	81033	90134
DB00327	4988	4985	4986
DB00328	5742	5743	5320	145482	5468	2739	11251	5465	8644
DB00331	5564	2110	2819
DB00332	1128	1129	1131
DB00333	4988	2902	2903	2904	2905	2906	116443	116444	4985	3359	1139	1136	1137	1141
DB00334	3356	1813	1812	1816	1814	1815	3358	3359	3362	3269	148	147	1128	1129	1131	1132	153	154	155	3350	3351	3352	3354	3355	2554	2555	2556	2558	2565	2566	2567
DB00335	153	154
DB00337	2475	2280
DB00338	495	196
DB00340	1128	1129	1131	1132	1133
DB00342	3269	3757	1131	1128	1133	1132	1129
DB00343	786	775
DB00344	6530	6532
DB00346	148	147	146	3757
DB00349	2554	2555	2556	2557	2558	2559	2560	2561	2562	2563	2564	2565	2566	2567	2568	55879
DB00350	3758	5742	5972
DB00351	5241	2908
DB00353	1812	3357
DB00354	3269	1128
DB00357	1588	1583
DB00360	5053	4846	7054	7166
DB00363	1813	3356	1812	1814	1815	3350	3351	3352	3354	3359	3358	3362	3363	3269	59340	148	147	150	151	152	1128	1129	1131	1132	1133	50632	2950
DB00364	5222	2247	1950	2243	2244	2266
DB00366	3269	1128	1129	1131	1132	1133	9970
DB00367	5241	6715	2099	367	6462	2908
DB00368	148	147	146	150	151	152	153	154	155	5053	6571	6570
DB00370	3356	150	3358	4986	3269	148	147	146
DB00371	2554	2555	2556	2557	2558	2559	2560	2561	2562	2563	2564	2565	2566	2567	2568	55879
DB00373	153	154
DB00374	5739	5467	64805
DB00376	1128	1129	1131	1132	1133
DB00379	6331	196
DB00380	7153	7155
DB00381	775	774	782	55799	759	6609	8911
DB00382	43	590	1066
DB00383	1131	1128	1129
DB00384	6340	6337	6338	6339
DB00387	1128	1129	1132	1131
DB00388	148	147	146
DB00391	1813	1814	760	761
DB00392	1128	116443	1129
DB00393	775	776	778	779	782	783	784	785	4306	196
DB00395	2554	2561	2566	2558	2556
DB00396	5241	2099	4306	1586	4986	5004	2908	367	6462	2100
DB00397	1812	153	154	150	151	152
DB00398	673	5894	2324	3791	2322	5159	3815	2260	5979	2321
DB00399	2224	9453
DB00401	775	781	783	776	779
DB00402	2554	2555	2556	2557	2558	2559	2560	2561	2562	2563	2564	2565	2566	2567	2568	55879
DB00404	2554	2555	2556	2557	2558	2559	2560	2561	2562	2563	2564	2565	2566	2567	2568	55879
DB00408	1813	1812	3356	3358	3350	3351	3352	3354	3359	3361	3362	3363	148	147	150	151	152	153	1128	1129	1131	1132	1133	1816	1814	1815	3269	3274	59340	6532	6530	6531
DB00409	1813	1815	1814	3356	10280
DB00411	1128	1129	1135	43	1131	1132
DB00412	5468	2182	5465	5467	6256	6257	6258
DB00413	1814	1813	1815	3350	150
DB00415	6564	6565	7010
DB00418	2554	2555	2556	2557	2558	2559	1137	1139	2891	2898	2902	2903	2904	2905	2906	116443	116444
DB00420	1813	3356	3358	148	1128	3269
DB00421	4306	367	5241	2908	1585	1586	6715	6716	79644	6462	786	10369	10368	27092	27091	59285	59284	59283	781	9254	55799	93589	775	776	778	779	782	783	784	785	774	773	777	8913	8912	8911	8856
DB00422	6531	6530	3350
DB00424	1128	1129	1131	1132
DB00425	2554	2555	2556	2566
DB00428	6514	10724
DB00431	2560	2741	2742	8001	2743	2562	2569	5241	2099	8856
DB00433	1813	3269	148	147	146	150	151	152
DB00434	3269	3356	3358	1128	1129	1131	3363
DB00435	2977	4489	3620
DB00436	6559	3778	759	760	762
DB00441	6240	7298	51727
DB00448	495	4137
DB00449	148	150	154	590	43
DB00450	1813	148
DB00451	7067	7068	3685	3690
DB00454	4986	2902	2904	2903	2905	2906	1128	1129	1131	1132	1133	4988	6531	6530	6532	1066
DB00455	3269	3757
DB00457	148	147	146	3757	150	151
DB00458	6530	3356	6532	3269	148	146	1128	1129	1131	1132	1133	3751	3752	3358	147	3363	1812	1816	1813	3757	6531	3350	3362	3756	5005
DB00459	6256	5914	5915	5916	6257	6258	5947
DB00461	5743	5742
DB00462	1128	1129	1131
DB00464	5624	5627
DB00465	5743	5742
DB00468	2815	3783
DB00469	5743	5742
DB00470	1268	1269
DB00471	10800	240
DB00472	6532	3358	1135	1136	1143	1163	3757
DB00473	6331	6336
DB00475	2554	2555	2556	2557	2558	2559	2560	2561	2562	2563	2564	2565	2566	2567	2568	55879
DB00476	6532	6530	6531
DB00477	1813	1812	3350	3356	148	147	3269	3757	1816	1814	1815	3358	3357	146	150	151	152	1128	1131	6609	801	5004	5005	3362	3363	59340
DB00480	51185	8600	1003	5743
DB00481	2099	2100	5272	7031
DB00482	5743	5170	760	761
DB00483	1129	43	1135	1128	1133
DB00484	150	151	152
DB00486	1269	1268
DB00489	3757	153	154
DB00490	3350	1813	1814	1815	148	147	146
DB00491	8972	2548	23193	2595
DB00493	9356	9376	55867	10864	6564	213	6565
DB00496	1131	1128	1129	1132	1133
DB00497	4988	4986	4985
DB00499	367	196	8856
DB00500	5743	5742
DB00502	1813	1812	2904	3356	1814	2847	6571	3358	10280	3269	1131	148	150	151	152	3350	3362	3363
DB00508	1813	1812	3357	1128	1129
DB00509	7067	7068	7173
DB00513	5340	5327	4018
DB00514	10280	1135	116443	6532	10857	1136	1137	1143	1141	1139	4988	4985	4986	1536	1535	653361	4688	4689	5879	5880	6530
DB00515	4350	2	7018	475
DB00517	1128	1129	1131
DB00518	7846	10383
DB00521	154	153
DB00523	5914	6256	5915	6257	5916	6258	3486	5673	340665
DB00527	6336	6331	801
DB00530	1956	8856
DB00532	6331	8856
DB00533	5743	2006
DB00534	6557	7915
DB00536	2593	6035	1742	217
DB00537	7153	3757
DB00539	2099	6462
DB00540	6530	6532	3356	3350	3269	148	146	3358	147	150	151	152	153	154	155	1813	10857	10280	1128	1129	1131	1132	1133
DB00541	203068	7277
DB00543	6530	6532	1813	1812	150	148	1128	2554	3356	3358	3362	3363	1814	1815	3269	147	146	1129	1131	1132	1133	3357	3359	3350	3351	151	152	59340	2555	2556	2557	2558	2559	2560	2561	2562	2563	2564	2565	2566	2567	2568	55879	6531
DB00545	43	590	213
DB00548	6718	6716	7299
DB00554	5743	5742
DB00555	777	6323	6336	11280	6326	6328	6329	6331	6332	6334	6335	134	135	148	150	153	1812	1816	1813	2554	2555	2556	2557	2558	2559	2560	2561	2562	2563	2564	2565	2566	2567	2568	55879	3269	4986	1134	3356	3359	2890
DB00557	3269	3757
DB00559	1909	1910
DB00561	3777	51305
DB00562	6559	759	760	762	768	771	377677	23632	761	763	11238	765	766
DB00563	1719	7298	471
DB00564	6323	6336	11280	6326	6328	6329	6331	6332	6334	6335	1137	8856
DB00568	3269	775	776	778	779	8913	8912	8911	1813	1812	1816	1128	1129	1131	1132	1133
DB00569	462	2159
DB00570	7846	203068	51174	7283	51175	3725
DB00571	153	154	155	3350	3351
DB00572	1128	1129	1131	1132	1133	2741	1137	1141
DB00573	5743	5742	5465	5468
DB00574	6532	3352	3358	10280	3356	3357	3350
DB00575	150	151	152	148	147	146
DB00579	6530	6531	6532	6571
DB00580	5743	760	761
DB00583	6583	6584	1384	123096	788	54677	1376	1374	7498	1066	4353
DB00586	5743	5742
DB00588	2908	5241	5321	4306
DB00589	1813	1814	1815	1812	1816	3350	3352	3357	3356	3358	3351	150	151	152	3363
DB00590	148	146	3757	81033	90134	147
DB00591	2908	301	302	306	307	308
DB00594	6337	6338	6340	6339	26	40	41	6548	5328
DB00598	153	154	148	147	146
DB00599	2554	2555	2556	2557	2558	2559	1137	1139	2891	2898	2166	1131
DB00602	8001	2562
DB00603	5241	2099	5243	2554	2555	2556	2557	2558	2559	2560	2561	2562	2563	2564	2565	2566	2567	2568	55879
DB00604	3360	3359	3356	3757
DB00605	5743	5742	231	5595	5467	11251	57016
DB00606	486	759	760	6424	377677	23632	761	762	763	11238	765	766	768
DB00608	2939	7124	54106	3146	2944	59272
DB00611	4986	4985	4988
DB00612	153	154
DB00615	3320	7184
DB00619	613	3815	4914	1436	5156	780	25	5159
DB00622	775	783	781	776	5136	5153	148	147	146	1128	1129	1131	1132	1133	801
DB00623	1813	1812	801	367	3356	3358
DB00624	367	2099	4306
DB00626	3416	2
DB00627	8843	338442	23475	4837
DB00628	2554	2555	2556	2557	2558	2559	2560	2561	2562	2563	2564	2565	2566	2567	2568	55879
DB00629	150	151
DB00630	2224	5775	5802	5791	523
DB00631	5422	6240
DB00637	3269	3757	3756	4137
DB00640	135	136	140	134
DB00641	3156	3683	3066
DB00642	7298	471	1719	2618
DB00643	7846	10383
DB00644	2798	114814
DB00647	4988	4985	4986	1066
DB00648	1584	2230	2099	5241	367
DB00651	5142	5141	5143	5144	134	135
DB00652	4988	4986	10280
DB00653	775	776	778	779	782	783	784	785	773
DB00655	2099	2100	367	1588	6462
DB00656	3356	3358	6532	3350	3269	148	150
DB00657	1135	1139	1137	1141
DB00659	2554	2555	2556	2557	2558	2559	2560	2561	2562	2563	2564	2565	2566	2567	2568	55879	2902	2903	2904	2905	2906	116443	116444	2915
DB00661	775	774	773	3767	8913	8912	3757	6532	148	147	146
DB00666	2798	114814
DB00668	148	147	153	154	150	151	146	7124
DB00669	3352	3351	3355	3350
DB00674	43	1139	590
DB00675	2099	2100	10682	5578	5579	5580	5581	5582	5584	5588	5590	367	3757	8856	2104	6462	5599
DB00677	43	590	7018
DB00679	1813	1812	148	147	3356	3757
DB00682	79001	8856
DB00683	2554	2555	2556	2557	2558	2559	2560	2561	2562	2563	2564	2565	2566	2567	2568	55879
DB00686	2247	2246	2249
DB00687	4306	2908
DB00688	3614	3615	5805
DB00690	2554	2555	2556	2557	2558	2559	2560	2561	2562	2563	2564	2565	2566	2567	2568	55879
DB00692	150	148	147	146
DB00694	7153	7155
DB00695	6557	760	2859
DB00696	3352	3351	3356	1813	148	147	146	150	1812	1816	3350	3355	3358	3357	152
DB00697	150	151	152	11188	148	147	146
DB00703	759	762	760	766	761
DB00704	4985	4988	4986
DB00706	148	146	147
DB00708	4988	4985	4986
DB00710	2224	9453
DB00711	240	5742
DB00712	5742	5743
DB00713	6564	6565
DB00714	1815	1813	1814	1816	1812	152	151	3350	3356	3357	3358	150	3352	3351
DB00715	6532	6530	3356	148	147	146	150	151	152	153	154	155	1813	3269	3350	3351	3352	3354	3355	3357	3358	3359	9177	170572	200909	285242	3360	3362	3363	1128	1129	1131	1132	1133	1812	1816
DB00716	10800	57105	2357	5729	3320
DB00717	5241	367	2908
DB00720	291	292	293
DB00721	6336	116443	3359	6531	1135	3778	3779	10242	27094	27345	3783	3780	3781	3782	5321	374569	4128	4129	1786	1788
DB00722	1636	5972
DB00723	148	147	146
DB00724	51284	51311
DB00725	1129	1128	1132	1133	1131
DB00726	6532	6530	6531	3356	3350	148	147	1813	151	3269	3358	3359	3352	150	1812	1816	153	154	155	1128	1129	1131	1132	1133
DB00728	1135	1129	3359
DB00731	6833	5468
DB00733	43	590
DB00734	3356	1813	147	151	148	152	3269	3358	3352	3350	3363	1812
DB00736	495	23576
DB00737	3269	9970
DB00740	6331	23657
DB00741	2908	301
DB00745	6531	147
DB00747	1128	6476	1129	1131	1132	1133	1137	1141
DB00749	5743	5742	6256
DB00751	3269	3274	148	150	3356	3363
DB00752	4129	4128
DB00753	2554	27032	2741	2890	3736	801	2555	2556	2557	2558	2559	2560	2561	2562	2563	2564	2565	2566	2567	2568	55879	1137	1141
DB00754	6331	8856
DB00755	6257	6258	5916	216	9052	8854	5918	5914	5915	3933	29991	5950	5166	6256	1592	56603	340665	27306
DB00756	6392	2746	2099
DB00759	5621	23569
DB00761	6558	6557	57468	9990	10723	6560
DB00762	7150	116447
DB00768	3269	3274	11255	6271	6283	6285	6284	6273
DB00770	5732	5731	11251
DB00773	7153	7155
DB00774	766	768	6557	476	3778	759	760	762	771
DB00775	3674	3690
DB00776	6323	6336	11280	6326	6328	6329	6331	6332	6334	6335	6324	6327	55800	6330
DB00777	3269	1128	1129	1131	1132	1133	148	1813	3356	3358
DB00780	4128	4129	8639	18	2875	84706
DB00783	2099	2100	8856	1137	2852	4508	8678
DB00783	2099	2100	8856	1137	2852	8678
DB00784	5743	5742
DB00788	5742	5743
DB00790	1636	6424
DB00794	2554	2555	2556	2557	2558	2559	1137	1139	2891	2898	2560	2561	2562	2563	2564	2565	2566	2567	2568	55879
DB00795	240	5743	5742	5468	1147	3551	23657	38	6916	5319
DB00797	148	150	3269	3274	152	151
DB00798	4036	1719
DB00799	5914	6257	5916	5915
DB00800	1816	1812	151	152	150	147	146	148
DB00801	2554	2555	2556	2557	2558	2559	2560	2561	2562	2563	2564	2565	2566	2567	2568	55879
DB00804	1128	1129	1131
DB00805	4128	3357	3356	3358	43	6532	1812	1813	1128
DB00806	134	135	4907
DB00809	1132	1128	1129	1131
DB00811	3614	3615
DB00812	5743	5740	5742
DB00813	4988	4985	4986	5243
DB00814	5743	5742
DB00818	2561	2562	6329	6326	2554	2555	2556	2557	2558	2559	2560	2563	2564	2565	2566	2567	2568	55879
DB00819	759	760	762	771	23632	761	766	358
DB00820	8654	50940
DB00821	5743	5742
DB00822	217	1621
DB00823	5241	2099
DB00824	5141	5142	136	134	135	140
DB00825	79054	8989	162514	4986	775	776	778	779	782	783	784	785	773
DB00829	2554	2555	2556	2557	2558	2559	2560	2561	2562	2563	2564	2565	2566	2567	2568	55879
DB00830	6530	6531
DB00831	1813	50632	148	801	7134	6275
DB00834	5241	2908	354	8856
DB00835	3269	1128	1129	1131	1132	1133
DB00836	4988	4985	4986	773	5443	801	9970
DB00839	6833	3767
DB00841	153	154	148	147	146	2099
DB00842	2554	2555	2556	2557	2558	2559	2560	2561	2562	2563	2564	2565	2566	2567	2568	55879
DB00843	43	3356	590	4842	7130	3553	4791	4790	2902	2903	2904	2905	2906	116443	116444
DB00844	4986	4988	4985
DB00845	5468	3738
DB00848	1136	251
DB00849	2554	2555	2556	2557	2558	2559	1137	1139	2891	2898	8856
DB00850	1813	1812	801
DB00851	23649	5226
DB00852	6530	6531	148	150	6532	154	153	4772	7124	4790	466	1386	467	468	22809	22926	11016	122953	2353	3725	3558
DB00854	4988	4985	4986
DB00861	5743	5742
DB00862	8654	5148	5149
DB00863	3274	43
DB00865	6571	150	148	6531
DB00869	760	762	759	761
DB00870	5742	5743
DB00871	154	155	153
DB00872	552	554
DB00874	2902	2903	2904	2905	2906	116443	116444
DB00875	1813	3356	1812	148	1128
DB00877	2475	2280	2247
DB00880	6559	759	760
DB00882	2099	6462
DB00887	6557	6558	6560	57468	1080
DB00890	2099	6462
DB00895	2207	2205
DB00897	2554	2555	2556	2557	2558	2559	2560	2561	2562	2563	2564	2565	2566	2567	2568	55879
DB00898	2554	116443	2741	2742	782	3359	2555	57053	775	2558	2557	2556	2890	786	1135	2559	2891	2893	2892	1137	1141	3760	3763	7412	2030	3762	1139	55584	2560	2562	2561	779	776	1143	1136	1138	8973	1142	2565	2567	2564	2568	55879	2563	3177	285242	9177	200909	170572
DB00899	4988	4985	4986
DB00903	476	6557	51176	2950
DB00904	3359	3360	4988	3350	3351
DB00905	5737	5731	5733
DB00907	6531	6530	6323	6336	11280	6326	6328	6329	6331	6332	6334	6335	6324	6327	55800	6330	6532	1128	1129	10280	1066
DB00908	6331	3775	9424	3757	148	147	146
DB00909	6323	6326	6328	6329	6331	6335	11280	6324	6327	55800	6330	8913	8912	8911	759	760	761	762	763	11238	765	766	767	768	56934	770	771	377677	23632	4129	4128
DB00912	6833	5468
DB00914	5562	3764
DB00915	116443	1139	1813	1137	1136
DB00917	5732	5731	5733	5734	11251
DB00918	3351	3352
DB00920	3269	5226
DB00921	4988	4986	4985	4987
DB00922	7134	3767	3764	5139
DB00924	3356	3357	3358	3362	6532	6530	3363	7099	316
DB00925	148	150	152	151	801	154	147	146
DB00929	5733	5732	5734	5731
DB00933	3356	1813
DB00934	6530	3269	1128	1129	1131	1132	1133	148	147	146	3356	3358	3363	1813	150	151	152
DB00935	148	150	152	151	147	146
DB00936	5742	5743	1645
DB00937	6530	6531
DB00938	154	153	155
DB00939	5742	5743	240	3785	3786
DB00940	1128	3274	1129	1131	1132	1133
DB00944	43	590
DB00945	5742	5743	1645	5562	5563	5564	5565	5571	51422	53632	1909	7157	3309	6197	4792	7130	834	836	3551	5594	225689	5595	5596	5597	5598	595	4609	5111
DB00949	2904	2903
DB00951	1558	1544	1576	1557
DB00952	3352	3351	3355	3350
DB00953	3352	3351	3355
DB00956	4988	4985	10280
DB00957	5241	367	2099
DB00959	2908	301
DB00960	153	154	3350	3351	155
DB00963	5743	5742
DB00964	150	148	151
DB00966	185	5468
DB00968	150	1644
DB00970	7153	7155
DB00972	3269	3274	5319	4056
DB00973	29881	6646	290
DB00975	10846	100	8654	5141	1827	5004
DB00977	2099	8856
DB00980	4543	4544
DB00981	43	1137	1141
DB00982	5914	5916
DB00983	154	153	155
DB00986	1128	1131	1129
DB00988	1813	1812	1816	1814	1815	6531	1621	3350	3363	6530	6532	3359	9177	6647	6571
DB00989	43	590
DB00991	5742	5743
DB00995	25824	3551
DB00996	781	9254	774	134	3786	56479
DB00997	7153	9221
DB00998	3352	3351
DB00999	6559	3778
DB01001	154	153	155
DB01009	5742	5743	3577
DB01010	43	590
DB01013	2908	301	4306
DB01014	5468	5743	5742	240
DB01016	6833	3767	10060	8647	19	3764	1374	1080	54795
DB01017	3553	240	4318	7422	834	836	54205	5594	5602	5600	6300	5603	1432	225689	5595	5596	5597	5598	5599	5601	4843
DB01018	150	151
DB01019	1129	1128	1131	1132
DB01021	6559	476	759	760	762
DB01022	2677	632
DB01023	775	781	783	776	779	8912	9254	801	5153	5136	4306	7125	7134
DB01024	3614	3615
DB01025	6283	6284	3562	2246
DB01026	367	1586	1589	3757	8856	9970
DB01028	2554	2890	2741	27032	3736	2555	2556	2557	2558	2559	2560	2561	2562	2563	2564	2565	2566	2567	2568	55879
DB01029	185	3725
DB01030	7150	116447
DB01031	759	760
DB01032	9356	55867	9376	24145	50833
DB01033	3251	5471	3614	3615
DB01035	6331	1786	3757
DB01036	1131	1129	1133	1128	1132
DB01037	4129	4128
DB01039	5465	64386	8856
DB01041	51185	7124	4790	2263	5743	5004	5005
DB01043	3359	1813	2902	2903	2904	2905	2906	116443	116444	2554	2555	2556	2557	2558	2559	2560	2561	2562	2563	2564	2565	2566	2567	2568	55879	2741	2742	8001	441509	2743
DB01047	2908	6608
DB01050	5743	5742	596	7056	2169	5468	1080	5465	2811	6278
DB01053	9376	6564	6565
DB01054	775	781	783	776	779	9254	8912
DB01062	1131	1129	1128
DB01063	1813	367
DB01064	153	154	155	5594	5295	5296	8503	6647
DB01065	4543	4544	2099	6096	801	4353	8288	811	438	4835
DB01067	6833	5468
DB01068	2554	2555	2556	2557	2558	2559	2560	2561	2562	2563	2564	2565	2566	2567	2568	55879	8856
DB01069	3269	1813	1128	1129	1131	1132	1133	148	147	146	150	151	152	801	3274	6323	6336	11280	6326	6328	6329	6331	6332	6334	6335
DB01073	6240	5422	1633
DB01074	1374	1376	3757
DB01075	3269	1129
DB01076	3156	1803	196	3066	9970
DB01077	5802	523	291	292	293
DB01079	3360	3357	3358	3356
DB01081	4988	4985
DB01083	5406	8513	2194
DB01085	1131	1128	1129	1132
DB01087	3855	4835
DB01088	5739	5731	5141	5142	5143	5144	5327	11251
DB01090	57053	1136	1143
DB01092	476	477	478
DB01095	3156	3066
DB01097	1723	196	2185
DB01098	3156	3683
DB01100	1813	1814	3757	801
DB01102	153	154	155
DB01104	6532	6531	10857	10280	6530	222962
DB01105	6530	6532	6531
DB01106	3269	23620
DB01107	2554	2555	2556	2557	2558	2559	2560	2561	2562	2563	2564	2565	2566	2567	2568	55879
DB01108	3283	3284	2099	2100
DB01110	4846	4843	8856	3778	3779	10242	27094	27345	3783	3780	3781	3782	3768	3770	3759	3761	775	776	778	779	782	783	784	785
DB01113	5142	10846
DB01114	3269	6532	6530	6531
DB01115	775	8856	801	776	779	783	3752	8913	8912	8911
DB01118	3757	81033	90134	153	154	155	8911	775	776	778	779	782	783	784	785	5468	5465	133522
DB01119	3767	759	760	476	3778
DB01120	6833	7422
DB01124	6833	3758
DB01126	6716	6715
DB01132	5468	4129
DB01133	5782	5777	5791	535	23545	10312	50617	527	533	523	526	525	528	245973	51382	9114	245972	8992	529	90423	155066	9296	9550	534	127124	51606	537
DB01135	1135	1129
DB01136	153	148	4718	154	7422	4879	2697	3757	7412	146	147	152	151	150	6401	3091	3761	3759
DB01138	1244	4363	116085	8856
DB01142	3269	3274	6530	6532	3356	3357	3358	1128	1129	1131	1132	1133	148	147	146	3350	3362	59340	3757
DB01144	760	759	762	766	761
DB01146	3269	6531
DB01148	1129	1128
DB01149	3356	3358	6532	3350	6530	6531	147	150	148	3757
DB01151	6530	154	6532	3356	153	6609	3269	148	147	146	1128	1129	1131	1132	1133	3350	3358	1813	150	151	152
DB01154	2554	3764	3767
DB01156	6531	6530	1136	3359
DB01159	3777	51305	3778	116443	116444	2903	2741	6010	3763	3760	3783	2554	54331	387129	2555	2556	2557	2558	2559	2560	2561	2562	2563	2564	2565	2566	2567	2568	55879	490	491	492	493
DB01160	5737	5739
DB01161	6336	6531
DB01162	148	147	146	3757	81033	90134	7040
DB01168	4128	4129
DB01169	3551	7296	3725	595	5595	5594	207	1026	3065	5371
DB01171	4128	4129
DB01173	2906	2902	116444	116443	3269	6530	6336
DB01174	2554	1137	1139	2891	2898	2902	2903	2904	2905	2906	116443	116444	8856
DB01175	6532	1128	3269	3350	3356	148	147	146	3358	150	151	152	1813	6530	6531
DB01176	3269	6783
DB01179	7153	7277	203068
DB01182	6331	3757	153	154
DB01183	4988	4985	4986	1385	2099	7099	1066
DB01184	1813	1814
DB01185	367	2099	2908	3291
DB01186	1813	1814	1815	3350	3357	3356	3352	150	151	152	1816	1812	3351	3358	148	147	146
DB01189	2554	2555	2556	2557	2558	2559	2560	2561	2562	2563	2564	2565	2566	2567	2568	55879	2741	2890	3736	27032	9914	490	491	492	493	487	488
DB01191	6532	3358
DB01192	4988	4985
DB01193	153	154
DB01194	760	759	762	763	761
DB01195	6331	6329	3757	6262
DB01196	4133	4130	2099	2100
DB01197	1636	4313	4318	4048	623
DB01198	2554	2555	2556	2558	706
DB01200	1813	1814	3352	150	3350	152	151	3357	1815	3356	3351	3358	1816	1812	148	147	146	3363	5617
DB01202	9900	774
DB01203	153	154
DB01205	2554	2566	2558	2555	2556	2557	2559	2560	2561	2562	2563	2564	2565	2567	2568	55879
DB01209	4988	4986
DB01210	154	153
DB01211	3757	10599	28234
DB01212	55867	9356	9376	6564
DB01213	124	125	126	847
DB01214	154	153
DB01215	2554	2555	2556	2557	2558	2559	2560	2561	2562	2563	2564	2565	2566	2567	2568	55879
DB01216	6716	6715	6718
DB01221	116443	6869	1813	4985	6530	4986	4988	1128	1129	1131	1132	1133	3356	3357	3358	3350	3351	3352	3354	3355	3359	590	4842
DB01222	2908	301
DB01223	5139	134	140	3066
DB01224	3356	1813	3350	3351	3352	3354	3358	3359	3362	3363	1812	1816	1814	1815	3269	148	147	146	150	151	152	1128	1129	1131	1132	1133
DB01226	1135	1129	1131	590
DB01227	4988	1143	1136
DB01229	81027	596	4134	4133	4137	8856
DB01231	1128	1131	1129
DB01233	1813	1128	3360	3359
DB01234	2908	190	301	4843	8856
DB01235	1812	1816	1813	1814	1815
DB01236	2554	2741	2890	27032	2555	2556	2557	2558	2559	2560	2561	2562	2563	2564	2565	2566	2567	2568	55879	79714
DB01238	3350	1813	3356	148	147	1814	3352	3363	150	152	3269	3351	3358	3359	3362	1812	1815	151	3354	1816	3357	3361	153	154	3274	11255	59340	1128	1129	1131	1132	1133	4986	4988	4985	2902	2903	2904	2905	2906	116443	116444	6531	6532
DB01239	1813	1812	1814	3356	3269	1128	1129	1131	1132	1133	3350	3351	3352	3354	3355	3357	3358	3359	9177	170572	200909	285242	3360	3362	3363
DB01240	64805	5739	5740
DB01241	5465	10599	9376	11309	28234
DB01242	6532	3356	3357	3358	6530	2950
DB01244	773	8912	9254	476	3784	7134	801	5153	5136	3757
DB01245	1135	43	1137	1141
DB01247	4128	4129
DB01248	81027	596	4133	4134	4137	8856
DB01250	7172	3458
DB01251	6833	3764
DB01254	25	6714	1969	3932	7525	3815	5159	6777	27	2534	695	8013	613	1445	2044	2050	2268	2444	3312	4067	1432	5471
DB01259	1956	2064
DB01262	1786	1788	1789
DB01267	3356	1813	3269	148	147	1815	3352	1814	3358	150	151	152	3350	1812	3363
DB01268	5159	2321	3815	3791	2324	2322	1436	5156
DB01273	1137	1139	1136	8973	1141
DB01275	8639	5033	3091
DB01278	799	10267	10266	10268
DB01283	5743	5742
DB01288	154	153	155
DB01291	154	153
DB01296	7124	4318	4791	3458
DB01303	5139	5141	135	134	3066
DB01325	759	760	6557	6558	6559
DB01327	5444	3600	3558
DB01336	1135	1129
DB01337	1135	1129	1131
DB01338	1135	1129	1131
DB01353	2554	2555	2556	2557	2558	2559	1137	1139	2891	2898
DB01359	153	154	3350	3351
DB01364	6530	148	153	154
DB01365	148	147	146	150	151	152	153	154	155
DB01367	4129	596
DB01382	3758	6833
DB01392	150	151	152	3350	3351	3352	1813	1814	3356	3358	3758	3766	3767	3768	3770	3772	3764	3357
DB01393	5465	5467	5468	8856	6256	6257	6258
DB01395	5241	4306	367	2908
DB01399	5743	5742
DB01401	5742	5743
DB01403	1813	1812	1816	1814	1815	3356	3358	3269	1128	1129	1131	1132	1133	148	147	146	150	151	152
DB01406	2099	367	5241	2798	114814	6347
DB01407	154	153	155	4803	7124
DB01409	1131	1128	1129	1132	1133
DB01419	5742	5743
DB01427	5139	7124	5140	5141	5142	5143	5144
DB01428	5241	367	2099	2100
DB01435	5743	5742
DB01436	7421	1594	6256
DB01437	2554	2555	2556	2557	2558	2559	2560	2561	2562	2563	2564	2565	2566	2567	2568	55879
DB01440	79581	2560
DB01452	4988	4986	4985	1066
DB01497	4988	4985	4986	4987	10206	5443
DB01535	4988	4985	4986
DB01544	2554	2555	2556	2557	2558	2559	2560	2561	2562	2563	2564	2565	2566	2567	2568	55879
DB01548	4988	4985	4986	10206
DB01558	2554	2555	2556	2557	2558	2559	2560	2561	2562	2563	2564	2565	2566	2567	2568	55879
DB01559	2554	2555	2556	2557	2558	2559	2560	2561	2562	2563	2564	2565	2566	2567	2568	55879
DB01576	6571	6530	6531	134864	147	148	146	150	151	152
DB01577	6531	6532	6530	6571	6570	134864	150	151	152	4128	4129
DB01579	148	6530	147
DB01580	153	154	155
DB01583	7067	7068
DB01586	1646	9971
DB01587	2554	2555	2556	2557	2558	2559	2560	2561	2562	2563	2564	2565	2566	2567	2568	55879
DB01588	2554	2555	2556	2557	2558	2559	2560	2561	2562	2563	2564	2565	2566	2567	2568	55879
DB01589	2554	2555	2556	2557	2558	2559	2560	2561	2562	2563	2564	2565	2566	2567	2568	55879
DB01591	1131	1128	1129	1132	1133
DB01592	7037	54583	55869	51327	3039	2395	2495	2237	79661	252969	5423	1356	7018
DB01593	623	4255	226	1915	2023	26330	4830	5034	2923	5052	5723	7167	7284	2099	3562	4502	9973	3065	9759	4350	6406	6647	55869	10572	2741	4193	3630	7402	443	6279	6280	4318	7161	6273	7157	4504	10016	199699	4489	1	2	183	197	325	335	336	337	55911	348
DB01595	2554	2555	2556	2557	2558	2559	2560	2561	2562	2563	2564	2565	2566	2567	2568	55879	6323
DB01599	19	1066
DB01600	5743	5742
DB01608	1812	150	147	367
DB01611	51284	54106	59272
DB01613	4881	4882
DB01614	1813	1812	3356	3350	148	147
DB01618	1813	3350	3356	1128
DB01620	3269	9970	59340
DB01621	1813	1812	3356	3350
DB01623	1813	1812	3356
DB01624	1812	1816	1813	148	150	3356	3269
DB01625	1131	1132
DB01626	4129	4128
DB01656	5144	5141	5142	5143
DB01708	2100	2099	2554	2555	2556	2557	2558	2559	2560	2561	2562	2563	2564	2565	2566	2567	2568	55879	2902	2903	2904	2905	2906	116443	116444	367	5465	10280	8856	9970
DB01956	2741	2904	2742	8001	2554	2555	2556	2557	2558	2559	2560	2561	2562	2563	2564	2565	2566	2567	2568	55879	2550
DB02546	3065	3066	8841	10013	55869
DB02638	554	553	552
DB02659	2235	126	2104	2172	1327	9377	1329	1345	1349	1350	1351	1339	1340	1346	5319	1066	9971	151306
DB03088	7422	279	3537	7032	10863	440021	3060	6355	280
DB03128	43	1128	1129	1131	1132	1139
DB03147	5447	2639	34	1610	4128	35	259307	4842	1728	56605	2936	1727	4835	3712	7498	1806	7296	27034	9131	1738	51706	4129	2232	51	2671	4704
DB03496	1017	1020	1025	983	1021	1956	1019	1024	1022	5837	5834
DB03619	9971	2950	151306
DB03756	5465	5468	6256	6257	6258	6720
DB03904	383	760	1499
DB04209	331	1259	3778
DB04573	2099	2100	6462
DB04574	2099	2100
DB04743	5743	30814	4057
DB04824	54600	8856	9970	2099	6462
DB04832	6532	4129	4128
DB04838	781	1066
DB04839	367	354
DB04841	8913	8912	8911	3269	801
DB04842	1813	3356	786
DB04843	1128	1131
DB04844	6571	1813
DB04846	153	154	155	150	151	152
DB04855	148	147	146	150	151	152	153	3757	775	776	778	779	782	783	784	785	3776	6331	3760	3784	3768	3770	3759	3761	6546	3752	7067
DB04861	153	154	155
DB04865	6122	595	4170	4609
DB04866	1277	4313
DB04868	25	3815	5156	5159
DB04894	6752	6755	6869
DB04896	6532	6530	2902	2903	2904	2905	2906	116443	116444
DB04908	3350	3356	1815
DB04912	3162	3163
DB04920	778	779	776	775
DB04930	6323	2099	8856
DB04946	3356	1813	1812	1814	1815	3350	3362	3363	148	3269	152
DB04948	150	148	3350	3363	3358	3352
DB04951	7124	3552	3569	6347	3586	3553
DB04953	3785	3786	9132	56479
DB05013	5580	5578
DB05015	3065	83933	79885	3066	8841	9759	10014	10013	51564	55869	9734
DB05219	5141	5142	5143	5144
DB05260	6241	526	632	3553
DB05271	1814	1815	1816	1813	1812	3350	151
DB05294	7422	1956	5753	7010	5979
DB05316	3356	1813	3358
DB05351	495	496	23576
DB05381	3269	3274	11255	59340	6571
DB05389	10296	9332
DB05408	834	836	840
DB05475	7097	7099	51284	54106
DB05521	10599	11309
DB05541	9900	6323	6336	11280	6326	6328	6329	6331	6332	6334	6335	6324	6327	55800	6330
DB06016	1814	1813	3350	3357	3356	3269
DB06077	3356	1813	1812	6532	2904
DB06137	6714	203068
DB06144	1813	3356	3358	3362	3757	148	147	146
DB06148	150	3356	3358	3269	6530	6532	59340	3350	152	3357	3355	151	1814	4986	6531	3363	1813	3362	148	147	146	1812	1816
DB06151	2937	23657	95	3551	1147	2904	2902	2903	2906	116443
DB06152	8911	3455
DB06153	1128	1129	1131	3356	3357	3358	3350	3351	3352	3269	148	147	146	150	151	152
DB06154	3039	3043
DB06155	1268	9290
DB06176	3065	3066	9759	10013	4363
DB06196	624	290
DB06201	2915	6335
DB06202	2099	2100	1269
DB06204	4988	6530	4986	4985	3359	6532
DB06207	148	147	146
DB06212	554	552
DB06216	3350	3351	3356	3357	3358	3361	3362	3363	1813	1814	1815	1812	148	150	151	152	3269	3274	153	154
DB06217	6331	3741	3752	3757
DB06218	6335	6328	6336
DB06230	4988	4986	4985
DB06249	2099	2100
DB06262	148	147	146	150	151	152	153	154	155	5053
DB06268	1909	1910
DB06274	4988	4986	4985
DB06288	1813	1814	3363	3356
DB06362	7153	7155
DB06401	2099	2100
DB06403	1909	1910
DB06408	22978	3614	5167
DB06412	367	4879
DB06448	2339	2342
DB06558	1909	1910
DB06589	2321	3791	2324	5156	5159	3815	2261	3702	2246	10019
DB06594	3358	4543	4544
DB06595	5578	3791	3815	5156	5159	2322
DB06603	3065	83933	79885	3066	8841	9759	10014	10013	51564	55869	9734
DB06616	613	25	4067	3055	6714	1017	5604	5605	10746	818
DB06626	2321	3791	2324
DB06637	3736	3737	3738	3739	3741	3742	3743	3744	3745	9312	3746	3747	3748	3750	3751	3752
DB06663	6751	6752	6753	6755
DB06684	6532	3350
DB06694	148	150	151	147	146	152
DB06698	3269	11255
DB06700	6530	6532	6531
DB06701	6531	6530	6532
DB06702	1131	1132	1128	1129	1133
DB06706	148	6571
DB06707	150	151	152
DB06710	367	2099
DB06711	150	148
DB06712	775	781	783	776	779	55799
DB06713	5241	213	367
DB06714	6571	134864
DB06716	2561	2562
DB06725	5742	5743
DB06736	5743	5742
DB06751	5141	775
DB06757	3419	3421	10454	383	7018
DB06772	7277	81027
DB06774	7442	11331
DB06777	9971	8856	151306	1646
DB06787	1128	1129	1131	1132
DB06791	6752	6755
DB06800	4988	4986
DB06802	5742	5743
DB06813	1719	7298
DB08439	5743	4057
DB08604	8856	367	9970	5468	7173
DB08801	3269	1129
DB08814	5742	4790	4843	10846
DB08815	1813	3356	3363	3350	152	150
DB08818	960	3383	3161	1463	1462	708	1404	145864	404037	3026	143903	55576	7130	50939	22927
DB08860	3156	3683
DB08865	238	4233
DB08867	5241	2908	367
DB08868	53637	3065	1901	8698	1903
DB08871	596	81027
DB08872	781	9254
DB08875	4233	3791	5979
DB08877	3716	3717
DB08889	5693	5696	5689	5698	5690	5699
DB08895	3716	3717	3718	7297
DB08896	2321	3791	2324	3815	5156	5159	2260	2263	7010	4921	4914	1969	5894	673	5600	2444	25	5979
DB08897	1128	1129	1131	1132	1133
DB08901	25	613	3815	5979	7010	2322	2260	2263	2261	2264	3932	6714	4067	3791	5156
DB08906	2908	5241	4306
DB08908	9817	5970
DB08910	51185	7124	5743
DB08911	5604	5605
DB08912	673	5894	150094	79858	3984
DB08916	1956	2064	2066
DB08918	6532	6530
DB08932	1909	1910
DB08949	8843	338442
DB08964	5732	5733
DB09034	3061	3062
DB09059	5021	552	553	554
DB09061	1268	1269	2835	2741	2743	8001	2841	9290	3350	3356	1139	4985	4988	5468	7442	8913	8912	8911	8989	79054	51393	162514	59341	7416	3359	134	5742	5743	38	1586	3156	2936	2876	3620	1545	1728	847	1577	1565	6647	1544	1551	27163
DB09068	6532	3359	3363	3351	3350	153	6530
DB09071	4543	4544
DB09073	1019	1021
DB09074	142	10038	10039
DB09076	1128	1129	1131	1132	1133
DB09078	2321	3791	2324	2260	2263	2261	2264	5156	5979	3815
DB09079	2321	3791	2324	5156	5159	2260	2263	2261	2322	3932	4067	6714
DB09085	6261	6262	6323	6336	11280	6326	6328	6329	6331	6332	6334	6335
DB09086	2099	2100	367	162514
DB09088	6323	6336	11280	6326	6328	6329	6331	6332	6334	6335
DB09089	4988	775	776	778	779	782	783	784	785	773	3778	3779	10242	27094	27345	3783	3780	3781	3782	8913	8912	8911	1128	1129	1131	1132
DB09091	2908	3066
DB09092	6122	23530	2597	3419	4967	4191
DB09095	306	2908
DB09097	1813	1812	1816
DB09099	6751	6752	6753	6754	6755
DB09112	3039	3043	4151
DB09118	2554	2555	2556	2557	2558	2559	2560	2561	2562	2563	2564	2565	2566	2567	2568	55879	3939	3945
DB09121	107	108	111
DB09123	5241	367
DB09128	3350	1813	3356	152	147
DB09130	351	191	2597	4830	5052	6279	3921	71	2023	1915	3856	5034	2923	3329	6782	3309	7184	7018	6187	6426	3181	3187	3189	3191	6421	8175	10399	87	95	307	308	811	5315	10327	1727	2936	7086	7001	9588	5478	3312	3320	10728	10963	3692	1973	2821	3939	5230
DB09131	5624	1476
DB09167	3350	3356	3269	1128	1129	1131	1132	1133	150	151	152	148	147	146	6530	6532
DB09195	3356	3358	148	147	146	150	151	152	3269	6532
DB09205	148	147	146	150	151	152
DB09209	4988	4986	4985
DB09212	5743	5742
DB09213	5743	5742	596	7056	5327	2169	5468	1080	6564	5465	2811	6278
DB09214	5742	5743
DB09216	5742	5743
DB09225	1812	1816	1813	3356	3362	3363	6530	6532
DB09236	775	776	778	779	782	783	784	785	773
DB09237	775	776	4846	4843
DB09238	775	776	778	779	782	783	784	785	773	8913	8912	8911
DB09241	2977	4842
DB09242	150	11188
DB09270	4731	6389
DB09272	4988	4985	4986
DB09300	1131	1129
DB09327	1806	7298
DB09332	2147	2155	2158	2159	5624	2677	5627
DB09342	6323	6336	11280	6326	6328	6329	6331	6332	6334	6335
DB09345	6323	6336	11280	6326	6328	6329	6331	6332	6334	6335
DB09389	5241	6715	367
DB09401	596	598	4170
DB09409	2902	2903	2904	2905	2906	116443	116444
DB09460	759	760	762	768
DB09462	5467	30814	51477	125	3708	5047	4668	375	9061	1787	2954
DB09472	760	759
DB09477	1636	623
DB09481	2902	2903	2904	2905	2906	116443	116444
DB09517	2512	3039	3043
DB11064	5241	367	2099
DB11071	5742	5743
DB11079	5742	5743
DB11093	846	811	10519	10016	6717	11261	6678	821	2201	6285	845	9104	553115	6277	7178	10518	6284	844	4924	4925	801	84467	25801	8618	805	808	140576	794	828	93664	125972	9378	23413
DB11148	786	10369	10368	27092	27091	59285	59284	59283	781	9254	55799	93589	775	776	778	779	782	783	784	785	774	773	777	8913	8912	8911	3758	3766	3767	3768	3770	3772	3764	8989	59341
DB11156	2859	1128
DB11157	3849	9479	3859
DB11181	1128	1129	1131	1132	1133
DB11186	10280	3757	6323	6336	11280	6326	6328	6329	6331	6332	6334	6335	4986	4988
DB11201	5742	5743
DB11219	5241	367	2100	2099
DB11235	3269	1128	1129	1131	1132	1133
DB11254	7150	7052	7299
DB11273	3350	3351	3352	3354	3355	3356	3357	3358	3359	9177	170572	200909	285242	3360	3362	3363	153	154	155	148	147	146	150	151	152
DB11274	1813	1812	1816	1814
DB11275	1812	1816	1813	1814	1815
DB11278	153	150	148	147	146	151	152	154	155
DB11323	5742	5743
DB11327	4843	5743
DB11348	846	811	10519	10016	6717	11261	6678	821	2201	6285	845	9104	553115	6277	7178	10518	6284	844	4924	4925	801	84467	25801	8618	805	808	140576	794	828	93664	125972	9378	23413
DB11560	116085	55867
DB11577	196	148	147	146	150	151	152
DB11584	1812	1816
DB11590	4548	23657	486
DB11614	5724	3269
DB11619	6462	5241	2908	367	2798	2099
DB11633	3757	775	3763	3765	3767	3741	3752	3784	6331
DB11642	11255	3757
DB11652	2064	2065
DB11653	4157	4160	4159	4161	4158
DB11672	5468	7421	10057	873	2950
DB11689	5604	5605
DB11691	4988	4985	4986
DB11718	673	595
DB11730	1019	1021
DB11757	135	134
DB11760	142	10038
DB11793	142	10038
DB11817	3716	3717	2185	3718
DB11823	2902	2903	2904	2905	2906	116443	116444	1938	627	4915
DB11837	1584	1585
DB11855	1128	1129	1131	1132	1133
DB11859	2554	2555	2556	2557	2558	2559	2560	2561	2562	2563	2564	2565	2566	2567	2568	55879
DB11901	367	2554	2555	2556	2557	2558	2559	2560	2561	2562	2563	2564	2565	2566	2567	2568	55879
DB11951	3061	3062
DB11952	5294	5293
DB11967	3569	7124	3553	4214	5605
DB11986	4914	4915	4916	6098	3717	10188
DB11994	10062	7376	240	1544	1576	64816	1577	1551	1571	1559	1565
DB11995	9429	4352	9376
DB12001	1019	1021
DB12010	6850	140	2166	2030	54658	8654	240	1520	1514	25	27330	7297	56997	3716	4233	167359	51765	5566	8428	6788	7006	65975	140901	27148	11329	23012	27347	57551	9344	51347	29110	7010	7016	7046	7048	7075	9874	11011	23043	8711	10188	51086	83942	7272	7294	7301	8408	9706	25989
DB12095	121278	7166
DB12141	2322	3350	3351	3352	3354	3355	3356	3357	3358	3359	9177	170572	200909	285242	3360	3362	3363	558	238
DB12147	2260	2263	2261	2264	1436	5156	5159	3815	3791
DB12267	238	1956	25	3480	2322	3643	4233	2066	2064
DB12278	1128	1129	1131	1132	1133	775	148
DB12332	142	10038	10039
DB12371	53637	1901
DB12404	2554	2555	2556	2557	2558	2559	2560	2561	2562	2563	2564	2565	2566	2567	2568	55879
DB12483	5290	5293
DB12500	3717	2322	3716
DB12612	1901	53637
DB12808	5916	5915	5914
DB12887	2146	2145
DB12941	367	5241
DB12965	4520	645745	4489	4490	4493	4494	4495	4496	4500	4499	4501	4502	4504	84560	326343	9633	1356	213	2
DB12978	1436	3815	2322	5159
DB13146	6510	9056	84889	2902	2903	2904	2905	2906	116443	116444	2890	2891	2892	2893
DB13257	3039	7037	7036
DB13269	6323	6336	11280	6326	6328	6329	6331	6332	6334	6335	6324	6327	55800	6330
DB13345	3350	3351	3352	3354	3355	3356	3357	3358	3359	9177	170572	200909	285242	3360	3362	3363	153	154	155	148	147	146	150	151	152	1812	1816	1813	1814	1815
DB13346	5742	5743	10013	83933
DB13501	5742	5743
DB13615	7099	64127
DB13751	3290	7124	836	4791	4790	4023
DB13783	5742	5743
DB13800	801	844	794
DB13867	2908	5241	5321	4306
DB13872	2554	2555	2556	2557	2558	2559	2560	2561	2562	2563	2564	2565	2566	2567	2568	55879
DB13873	5465	64386	5468	5467	8856
DB13931	6093	9475	6530
DB13943	367	2099	4306
DB13944	367	2099	4306
DB13946	367	2099	4306
DB13952	2099	8856	2100	1137	10499	2852	8678	3294	2104
DB13953	2099	8856	2100	1137	10499	2852	8678	3294	2104
DB13954	2099	8856	2100	1137	10499	2852	8678	3294	2104
DB13955	2099	8856	2100	1137	10499	2852	8678	3294	2104
DB13956	2099	8856	2100	1137	10499	2852	8678	3294	2104
DB13985	6752	6751	6753	6754	6755
DB13995	2512	2495	3039	3043
DB14001	266629	23541	8856	5579	240	5578	1606	1607	8527	8526	160851	1608	9162	139189	1609	8525
DB14002	266629	23541	8856	5579	240	5578
DB14006	9468	43	5130	5338	590	5337	1139
DB14185	1813	3350	3356	3351	3352	3354	1812	1816	1814	1815	3358	3359	3362	3363	3269	148	147	150	151	152	1128	1129	1131	1132	1133
DB14481	846	811	10519	10016	6717	11261	6678	821	2201	6285	845	9104	553115	6277	7178	10518	6284	844	4924	4925	801	84467	25801	8618	805	808	140576	794	828	93664	125972	9378	23413
DB14487	623	4255	226	1915	2023	26330	4830	5034	2923	5052	5723	7167	7284	2099	3562	4502	9973	3065	9759	4350	6406	6647	55869	10572	2741	4193	3630	7402	443	6279	6280	4318	7161	6273	7157	4504	10016	199699	4489	1	2	183	197	325	335	336	337	55911	348
DB14488	7037	54583	55869	51327	3039	2395	2495	2237	79661	252969	5423	1356	7018
DB14489	7037	54583	55869	51327	3039	2395	2495	2237	79661	252969	5423	1356	7018
DB14490	7037	54583	55869	51327	3039	2395	2495	2237	79661	252969	5423	1356	7018
DB14491	7037	54583	55869	51327	3039	2395	2495	2237	79661	252969	5423	1356	7018
DB14501	7037	54583	55869	51327	3039	2395	2495	2237	79661	252969	5423	1356	7018
DB14507	3613	3612	2932	2892
DB14509	3613	3612	2932	2892
DB14512	2908	5241
DB14533	623	4255	226	1915	2023	26330	4830	5034	2923	5052	5723	7167	7284	2099	3562	4502	9973	3065	9759	4350	6406	6647	55869	10572	2741	4193	3630	7402	443	6279	6280	4318	7161	6273	7157	4504	4489	2	197	335	55911	348	8542	713	714	715	716	718	721
DB14538	301	2908	3291	3283
DB14539	301	2908	3291	3283
DB14540	301	2908	3291	3283
DB14541	301	2908	3291	3283
DB14542	301	2908	3291	3283
DB14543	301	2908	3291	3283
DB14544	301	2908	3291	3283
DB14583	5241	367	2908
DB14631	2908	301
DB14669	2908	301
DB14723	4914	4915	4916
DB14754	6531	6530
DB14840	3815	5159	7010	3791	673	5156
DB14914	4137	4128	4129
DB15035	695	1956	2064	2066	3702	660	3717	7006	640	3718	5753	2268	2444	3932	7294
DB15102	2260	2263	2261	2264
DB15494	6752	6755	6753	6751
DB15598	3690	4891
DB15617	3039	7037	7036
DB15685	5979	2321	2324	2260	2263	2261
DB15690	2099	2100
DB15822	5979	780	4916	2322	3716	3717	4914	3791	5159	2260	2263
Formula 1	1017	2099	4988	6331	1266	5743	367	10499	4843	1803	4306	43	5644	5646	148	153	154	1128	6256	6531	6532	2554	147	146	1129	5139	1131	5292	760	4129	5742	6530	1800	590	207	216	354	581	596	598	836	874	891	1026	1066	1244	1432	1543	1544
Formula 2	1128	1129	1131	1803	43	2554	5292	5644	5743	760	1135	1266	367	4306	2099	240	590	808	2100	2155	10499	124	4128	4129	4843	5742	4069	1504	1017	1800	2932	6331	8648	5468	1111	890	5467	1432	6530	2304	3140	6528	7038	7080	7173	7253	7849	29080	5646
Formula 3	5644	1129	6307	10826	367	2099	808	5742	5743	1432	1017	890	1800	5292	2100	5468	1803	10499	2932	760	4843	4306	5241	2908	3242	84842	8648	40	41	58	59	60	70	71	72	86	100	103	104	105	132	134	135	136	153	154	155	191	259
Formula 4	1017	2099	4988	6331	1266	5743	367	10499	4843	1803	4306	43	5644	5646	148	153	154	1128	6256	6531	6532	2554	147	146	1129	5139	1131	5292	760	4129	5742	6530	1800	590	207	216	354	581	596	598	836	874	891	1026	1066	1244	1432	1543	1544
Formula 5	43	5644	2554	1718	8443	8540	55711	84188	197257	728294	367	4306	2099	760	154	1128	4129	5742	5743	6530	6532	5468	4843	1800	1017	1803	151	1509	1188	1558	1576	2944	2950	7124	8645	4069	6256	5292	6331	1139	2100	4988	5139	2932	147	1812	146	890	1129
Akebiae Caulis	178	276	279	280	5834	5836	5837	6519	6520	4860	10768	1017	367	2908	2099	4843	5468	10499	2100	1432	760	5742	1800	2932	5743	890	5644	1803	5292	1111	6256	2155	5241	581	596	836	841	842	3725	4133	5444	5578	7040	43	1132	1812	1128	1135	1139
Alismatis Rhizoma	5742	5468	1128	1803	1139	1131	2554	1129	2908	2891	3500	5743	4843	760	1800	43	5644	367	2099	4306	4124	124	125	127	128	130	131	590	627	635	1103	1119	1120	2641	2903	4069	5130	5337	5338	5972	6275	6528	6580	6582	6839	7124	8884	9468	9791
Angelicae Sinensis Radix	43	5644	2554	1718	8443	8540	55711	84188	197257	728294	367	4306	2099	760	154	1128	4129	5742	5743	6530	6532	5468	4843	1800	1017	1803	151	1509	1188	1558	1576	2944	2950	7124	8645	4069	6256	5292	6331	1139	2100	4988	5139	2932	147	1812	146	890	1129
Arecae Pericarpium	43	760	1543	1544	1548	1549	1551	1553	1555	1557	1558	1559	1562	1565	1571	1572	1573	1576	1577	1579	1580	1581	1582	1583	1584	1585	1586	1591	1592	1593	1594	1595	4051	5740	6916	8529	9420	10858	29785	51302	54905	56603	57404	57834	64816	66002	113612	120227	126410
Artemisiae Scopariae Herba	808	1017	2932	5743	6331	1803	1432	367	5468	890	5292	5644	4843	2100	2099	760	3553	7124	6530	2554	43	10499	3569	1129	1111	2155	8648	148	154	1128	5742	146	5139	1800	6531	8644	8989	4048	150	4128	4129	6532	5569	6256	147	1131	1135	387	596
Astragali Radix	5742	5743	5468	10499	5644	6256	2099	1111	2932	890	1017	1432	2100	5292	367	4843	4306	760	43	153	154	808	1128	3359	4988	6331	1131	1803	147	5139	146	2554	152	124	4069	2155	148	3757	4985	6257	6531	6532	1812	1133	1132	1129	16	18	210
Atractylodis Macrocephalae Rhizoma	2908	367	1128	1129	2554	5644	1803	150	153	154	2891	4129	5742	5743	6256	6331	6531	6532	1432	4843	890	5139	1800	1131	760	1111	1017	4048	2099	5468	5292	5569	147	10499	1135	43	5579	5594	5970	2100	5241	2932	5602	3553	7124	6530	18	231	240
Aurantii Fructus	154	367	1017	1128	2099	2932	5742	5743	6256	6331	6532	4843	1131	2554	1139	1803	581	596	836	841	842	3725	4133	5444	5578	7040	43	1132	1812	2908	10499	1135	890	5139	5241	760	5468	5644	5292	1800	1111	4306	4988	1432	147	3757	1129	146	2100
Benincasae Exocarpium	595	1017	1019	2353	3725	4609	51191	290	622	873	874	1109	1495	1499	1645	1646	1666	2697	2908	3248	3265	3290	3291	3292	3294	3383	3728	4306	4552	4842	4843	4846	5243	5447	5781	5959	5972	6714	7923	8608	8630	8644	10202	10599	10901	25979	26063	27158	28234
Bupleuri Radix	1128	1129	1131	1803	43	2554	5292	5644	5743	760	1135	1266	367	4306	2099	240	590	808	2100	2155	10499	124	4128	4129	4843	5742	4069	1504	1017	1800	2932	6331	8648	5468	1111	890	5467	1432	6530	2304	3140	6528	7038	7080	7173	7253	7849	29080	5646
Cancer drug combination	3973	2798	4548	4552	166785	25974	4524	240	6462	6947	81693	8029	2099	2104	2100	2101	2103	10499	8856	367	3783	338442	7067	7068	5111	2224	9453	836	842	3978	3980	7298	2356	5241	2908	1588	1583	7153	7155	4306	1586	4986	5004	6514	10724	6240	51727	3685	3690
Citri Reticulatae Pericarpium	5241	5743	6256	1803	367	2908	5644	760	2099	2554	10499	43	6530	4306	8648	808	5742	6331	1111	1017	1432	2932	890	4843	5468	5292	1800	2100	5579	5594	5970	5602	4129	3569	1129	581	596	836	841	842	3725	4133	5444	5578	7040	1132	1812	1128	1135
Codonopsis Radix	1017	2099	4988	6331	1266	5743	367	10499	4843	1803	4306	43	5644	5646	148	153	154	1128	6256	6531	6532	2554	147	146	1129	5139	1131	5292	760	4129	5742	6530	1800	590	207	216	354	581	596	598	836	874	891	1026	1066	1244	1432	1543	1544
Coicis Semen	10499	43	5468	581	596	836	841	842	3725	4133	5444	5578	7040	1132	1812	2908	1128	1803	1135	1139	2932	890	6331	1131	5139	5241	1017	760	2099	5644	154	367	4843	5742	5292	1800	1111	2554	6532	5743	4306	4988	1432	147	3757	1129	146	2100	2033
Curcumae Radix	808	890	1017	2099	2932	5743	4843	760	1111	5468	5139	367	5644	1803	2155	1432	5292	1128	1129	1131	43	2554	154	5742	6331	2100	10499	147	4048	3757	1135	2891	1139	4129	5569	2908	3500	4306	5241	6256	148	153	6531	6532	146	152	6530	3553	7124
Curcumae Rhizoma	1128	3500	4306	2554	5644	2908	1803	1129	367	5241	5743	6256	760	2099	10499	43	148	4129	6530	6531	6532	146	3553	7124	1800	5742	147	1131	3569	1135	387	596	862	891	1026	3692	5424	5925	7011	7157	1139	983	4843	6258	18	231	590	1509	2628
Cyperi Rhizoma	5292	43	5644	2554	1803	5743	760	1135	148	153	154	1128	4129	5742	6331	6530	6531	6532	5139	146	147	152	1131	4843	1017	367	6256	10499	808	890	2099	2932	3757	3791	1432	5468	2155	5837	2100	1111	1129	3553	7124	1800	387	596	862	891	1026
Ecliptae Herba	836	842	1128	3500	43	2554	1129	1803	5644	1131	367	808	890	1017	2099	2100	2932	4843	5742	5743	8648	5468	5292	1111	1432	760	154	356	581	596	841	1026	1588	2194	5970	7157	1800	10499	5139	2908	31	207	248	324	331	486	572	595	598
Gardeniae Fructus	47	123	158	330	355	356	467	571	602	836	841	842	943	1593	1958	2017	2022	2232	2624	2812	2920	2921	2993	3113	3115	3162	3280	3303	3304	3320	3337	3569	3576	3674	3720	3725	3750	4363	4659	4792	5176	5657	5774	5971	6125	6138	6452	6487	6653
Gentianae Radix Et Rhizoma	367	760	4835	5644	5743	2554	1800	1803	5579	5594	5970	1017	2100	5468	5241	2099	2908	2932	5602	5292	1432	890	1111	43	154	1128	1644	3359	4985	4988	5742	6256	6331	6532	7054	1139	1133	4843	1131	146	147	148	150	4128	4129	5328	6530	6531	1504
Glehniae Radix	40	41	58	59	60	70	71	72	86	100	103	104	105	132	134	135	136	153	154	155	191	259	367	593	834	836	973	1385	1644	1803	1906	2056	2152	2252	2335	2353	2534	2641	3060	3091	3105	3106	3107	3134	3135	3140	3162	3184	3512
Glycyrrhizae Radix Et Rhizoma	2908	367	595	1017	1019	2353	3725	4609	51191	290	622	873	874	1109	1495	1499	1645	1646	1666	2697	3248	3265	3290	3291	3292	3294	3383	3728	4306	4552	4842	4843	4846	5243	5447	5781	5959	5972	6714	7923	8608	8630	8644	10202	10599	10901	25979	26063	27158
Ligustri Lucidi Fructus	22796	43	2554	5742	2099	4129	1128	1139	6530	1803	146	5644	4843	5743	1129	5292	760	1135	5139	367	1800	150	4048	153	5468	6531	147	154	6256	6331	2100	1017	4988	2932	1812	148	317	331	332	476	477	478	479	480	487	488	489	495	581
Liver cancer drug combination	7298	673	5894	2324	3791	2322	5159	3815	2260	5979	2321	4233	5156	2263	7010	4921	4914	1969	5600	2444	25	2261	2264
Liver disease drug combination	819	5535	5478	10105	4548	4552	166785	25974	4524	27232	262	4144	875	4143	1312	23070	57412	2730	2729	2805	2806	1491	4255	2937	79587	51380	9054	1036	80222	5096	586	8856	5579	240	5578	1606	5516	5515	284904	266629	23541	55699	36	587	6947	81693	8029	6557	6558
Lycii Fructus	43	5468	10499	760	5742	5743	1803	4843	6010	5644	1017	5292	2554	1135	1128	6530	1139	1131	1129	147	5241	367	2099	4306	2908	1717	1718	3067	3751	3752	3949	4233	5979	6571	6307	10826	124	4069	890	3569	148	154	3558	3725	4128	4129	4792	5970	6531
Lysimachiae Herba	5743	43	2554	10499	367	5644	1803	760	5292	2099	154	356	581	596	808	836	841	1017	1026	1588	2194	4843	5742	5970	7157	8648	1800	2932	890	1432	5139	1111	2100	5468	5423	2908	1128	6256	1135	147	1129	1131	6532	4129	6530	3553	7124	31	207
Magnoliae Officinalis Cortex	43	5468	10499	760	5292	5644	2554	1803	5743	1135	154	6531	2908	4306	5241	8648	2099	367	49	124	125	127	128	130	131	354	566	629	716	717	1215	1504	1506	1511	1675	1990	1991	2147	2155	2158	2159	2160	2161	2683	2999	3001	3002	3003	3004
Mori Fructus	5292	43	5644	2554	1803	5743	760	1135	590	30814	5646	4069	148	1128	4129	4843	5742	146	16	18	210	211	212	217	231	240	262	279	361	847	994	1491	1499	1508	1509	1636	1728	2353	2539	2597	2628	2643	2687	2720	2752	2875	2902	2936	2938
Moutan Cortex	4069	5644	760	1803	2194	4129	4257	5241	5742	5743	7157	2932	4843	890	2099	5292	1432	5468	2100	43	367	1017	1800	150	3500	4128	153	154	6530	6531	147	152	1129	1504	1111	768	1128	1536	1666	1994	2309	3146	3148	3149	3875	3952	4312	4689	7019
Ophiopogonis Radix	10499	2099	2554	1800	5743	43	1131	1803	207	847	1026	1244	2194	2475	3091	4306	5241	5321	5970	6647	7157	7422	8856	2908	367	279	836	842	1728	3162	3383	2100	6532	5742	4843	890	6256	5139	1432	5644	1111	154	760	2932	5292	5569	4129	1017	5468
Paeoniae Radix Alba	6713	8564	51004	5742	5468	4069	5644	760	1803	367	4306	2099	6307	10826	43	2194	4129	4257	5241	5743	7157	2932	4843	890	5292	1432	2100	1017	1800	49	354	566	629	716	717	1215	1504	1506	1511	1675	1990	1991	2147	2155	2158	2159	2160	2161	2999
Paeoniae Radix Rubra	5241	367	2099	2908	2194	4129	4257	5742	5743	7157	2932	5644	4843	890	5292	1432	5468	2100	43	1017	1803	1800	760	1135	2554	16	18	210	211	212	217	231	240	262	279	361	590	847	994	1491	1499	1508	1509	1636	1728	2353	2539	2597	2628
Paridis Rhizoma	207	847	1026	1244	2099	2194	2475	3091	4306	5241	5321	5743	5970	6647	7157	7422	8856	2908	367	43	135	136	142	148	153	154	596	835	836	841	842	843	1128	1543	1544	3551	3559	3576	4129	4217	4363	4792	4842	4843	4846	5444	5742	6256	6331
Persicae Semen	1128	5644	1129	6307	10826	367	2099	808	5742	5743	1432	1017	890	1800	5292	2100	5468	1803	10499	2932	760	4843	4306	5241	2908	3242	84842	8648	40	41	58	59	60	70	71	72	86	100	103	104	105	132	134	135	136	153	154	155	191
Plantaginis Herba	367	4306	2099	5241	2908	10499	150	154	1128	4129	5742	5743	6531	6532	5468	4843	890	1800	5139	1803	1017	2554	5569	1111	148	153	1813	6331	6530	146	1129	147	152	151	1131	2932	760	5644	1432	5292	2100	3383	3553	7124	43	3569	2891	5430	581
Plantaginis Semen	5241	367	2099	760	5743	1803	4860	646625	2335	3383	3676	3725	4552	4842	4843	4846	5447	5970	7011	7124	7412	8989	9600	27158	54205	55253	31	207	248	324	331	486	572	581	595	596	598	808	836	842	862	890	891	894	959	1017	1019	1021	1026
Polyporus	4306	5241	8648	367	2099	2908	1545	2645	2986	3630	3643	5105	5406	7157	9585	10499	1717	55	279	1509	2720	2891	3500	3938	5742	5743	1800	1803	760	5837	43	4843	5644	2554	4124
Poria	1800	5743	367	4306	2099	3500	5742	151056	5319	5468	10499	5644	1803	43	4843	2908	4860	10768	1017	4069	760	1504	4128	4129	387	596	862	891	1026	3692	5424	5925	7011	7157	1128	6256	1139	1129	6530	983	146	2554	1131	279	2033	2168	3576	5465	5948
Poriae Cutis	948	2152	7124	842	999	1027	1555	2950	5243	5468	5728	6256	6464	6714	7076	7421	7422	23411	10499	43	1803	5644	4860	10768	1017	2099	6530	1139	1128	2554	1131	1800	5743	5742	6532	4843	154	5139	4129	147	19	205	330	338	440	581	595	596	604
Rehmanniae Radix	1803	890	2932	2099	5468	760	1800	5644	1017	367	3383	5743	4843	43	596	836	6647	18	590	1509	2628	3569	6529	7415	124	5646	581	4313	4318
Rhei Radix Et Rhizoma	1128	5743	4843	2554	1131	1139	2099	367	1803	6713	8564	51004	1800	5468	760	5644	1017	2194	4129	4257	5241	5742	7157	2932	890	5292	1432	2100	43	4306	2908	2891	762	154	6256	10499	1111	5569	581	836	891	1026	3553	3692	4609	5111	5424	5578	5580
Rubiae Radix Et Rhizoma	5742	5743	2100	2932	367	4843	1432	2099	5292	760	1803	1017	6256	6331	1111	890	5468	1800	154	808	3500	5644	2155	10499	231	5569	4129	5139	6532	1139	2554	5579	5594	5970	5241	2908	5602	5213	112802	121391	140807	319101	148	150	153	1128	1813	3269	4985
Scutellariae Barbatae Herba	1266	760	5644	5742	5743	2100	10499	2932	1017	1432	367	5292	4843	2099	1111	5468	890	1803	4306	5241	2908	43	154	836	1128	1813	3269	3500	4129	4985	4988	6256	6331	6531	6532	6714	1129	5569	5139	1131	151	1132	2554	4048	1139	1812	1135	1133	4128
Solani Nigri Herba	2908	367	43	148	150	153	154	1128	4988	5742	5743	6331	6402	6403	6530	6531	6532	5644	146	4843	1017	760	1135	5468	1131	2099	1129	1800	5139	2554	151	1139	147	1812	5292	1803	1132	808	3757	890	10499	2155	2100	2932	49	134	135	136	152
Toosendan Fructus	367	4306	2099	2908	5644	5646	590	808	3757	5742	5743	6331	890	4843	1803	10499	2155	43	2100	5468	5292	2932	760	151056	5319	1133	147	1432	1131	6531	1128	4985	1111	146	1139	4988	6256	1132	154	1017	183	196	351	581	595	596	598	637	836
Trionycis Carapax	5742	5743	6256	5468	1803	43	3500	10499	4843	760	151056	5319	5644	795	820	846	929	1465	1588	1594	3480	3486	3565	3569	3576	4792	5617	5741	5970	7040	7421	10628	10645	138428
[truncated: 5,000 more columns]
