# Supplementary material for: Network medicine analysis for dissecting the therapeutic mechanism of consensus TCM formulae in treating hepatocellular carcinoma with different TCM syndromes
Source: Front Endocrinol (Lausanne). 2024 Aug 15;15:1373054. doi: 10.3389/fendo.2024.1373054 (PMC11357915; doi:10.3389/fendo.2024.1373054)
Supplement: Supplementary file 5 [file Table4.csv]

proteinA_entrezid	proteinB_entrezid
100	728378
100	9350
100	4351
100	52
100	9063
100	134
100	353
100	5268
100	6311
100	6444
100	11273
100	26277
100	54386
100	1803
728378	23640
728378	9926
728378	4109
728378	7389
728378	4010
728378	6232
728378	534
728378	25777
728378	55683
728378	3481
728378	11172
728378	56940
728378	54942
728378	3120
728378	7253
728378	3113
728378	4142
728378	9350
728378	5645
728378	10101
728378	126364
728378	9783
728378	10368
728378	57016
728378	129450
728378	10136
728378	2219
728378	84168
728378	11120
728378	28951
728378	140691
728378	56256
728378	197
728378	51146
728378	27334
728378	11144
728378	6489
728378	27161
728378	1454
728378	55738
728378	55002
728378	203068
728378	2585
728378	7086
728378	124590
728378	27163
728378	86614
728378	7474
728378	54619
728378	60506
728378	378807
728378	51068
728378	84735
728378	3500
728378	8445
728378	64089
728378	4534
728378	89866
728378	10318
728378	387357
728378	196792
728378	389812
728378	440163
728378	941
728378	388468
728378	10380
728378	5045
728378	94235
728378	3083
728378	255231
728378	976
728378	56132
728378	84876
728378	2846
728378	26168
728378	56548
728378	10154
728378	8447
728378	347688
728378	54112
728378	54490
728378	51378
728378	58496
728378	10349
728378	22990
728378	259173
728378	646
728378	404785
728378	135927
728378	23065
728378	158160
728378	4762
728378	3495
728378	58158
728378	25980
728378	2934
728378	85477
728378	57531
728378	11156
728378	283870
728378	147372
728378	55972
728378	10383
728378	138803
728378	113791
728378	729238
728378	146330
728378	2765
728378	8292
728378	2295
728378	10320
728378	26292
728378	525
728378	1977
728378	347733
728378	57606
728378	79031
728378	22918
728378	10240
728378	55644
728378	8533
728378	3568
728378	11344
728378	5831
728378	10486
728378	23149
728378	56244
728378	11047
728378	57464
728378	251
728378	26151
728378	1513
728378	51260
728378	55135
728378	79370
728378	9675
728378	60675
728378	57415
728378	374659
728378	254896
728378	112744
728378	158062
728378	112483
728378	55304
728378	25963
728378	259197
728378	147719
728378	64806
728378	119180
728378	4189
728378	2678
728378	55997
728378	54994
728378	1908
728378	134145
728378	100423062
728378	7103
728378	11015
728378	442247
728378	23567
728378	962
728378	10327
728378	2752
728378	444
728378	159013
728378	129080
728378	128
728378	222008
728378	85365
728378	5328
728378	10381
728378	245973
728378	2638
728378	345651
728378	5603
728378	142686
728378	7020
222389	6137
222389	5928
222389	25873
222389	6124
222389	6188
222389	708
222389	4038
222389	3836
222389	6430
222389	8575
222389	104
222389	92999
222389	85509
222389	5689
222389	84708
222389	8487
222389	25861
222389	83746
222389	1457
222389	10204
222389	2997
222389	11140
222389	30000
222389	64081
222389	6945
222389	55110
222389	6146
222389	10783
222389	84265
222389	140836
222389	10912
222389	84705
222389	55145
222389	10541
222389	6386
222389	29948
222389	92129
222389	79618
222389	11077
222389	1857
222389	79005
222389	90441
222389	51480
222389	55017
222389	8241
222389	10196
222389	55660
222389	25959
222389	59286
222389	9874
222389	7726
222389	494119
222389	79159
222389	4675
222389	6595
222389	9491
222389	10933
222389	27111
222389	54819
222389	55536
222389	55646
222389	55840
222389	60491
222389	79666
222389	80022
222389	80817
222389	85403
222389	117286
222389	1106
222389	1656
222389	1856
222389	5292
222389	8934
222389	9360
222389	9643
222389	11338
222389	220108
222389	286499
222389	2010
222389	284352
222389	705
222389	4236
222389	55216
222389	84285
222389	55885
222389	10868
6137	10969
6137	84298
6137	151278
6137	55166
6137	54534
6137	7555
6137	10360
6137	90480
6137	51081
6137	64946
6137	50809
6137	124995
6137	139422
6137	55646
6137	91687
6137	79682
6137	4904
6137	23451
6137	26953
6137	23598
6137	8969
6137	7818
6137	65008
6137	23421
6137	64969
6137	84311
6137	2491
6137	64802
6137	57129
6137	54948
6137	55839
6137	29088
6137	64965
6137	9726
6137	7701
6137	84872
6137	197407
6137	128308
6137	4204
6137	104
6137	92999
6137	26576
6137	8621
6137	57669
6137	55505
6137	9904
6137	6602
6137	64763
6137	55602
6137	10884
6137	79029
6137	79009
6137	26354
6137	54865
6137	10643
6137	6732
6137	79101
6137	29074
6137	9841
6137	222194
6137	84549
6137	9014
6137	51023
6137	65993
6137	2976
6137	10240
6137	84365
6137	26155
6137	6730
6137	90326
6137	23144
6137	23107
6137	124245
6137	54566
6137	9982
6137	51258
6137	80135
6137	220992
6137	54433
6137	10528
6137	55272
6137	11097
6137	29777
6137	84273
6137	79169
6137	23567
6137	51077
6137	55168
6137	51491
6137	25983
6137	4113
6137	85865
6137	55692
6137	57696
6137	6181
6137	8531
6137	5981
6137	10940
6137	100507290
6137	79724
6137	163049
6137	6940
6137	90321
6137	126017
6137	91664
6137	22984
6137	7564
6137	23361
6137	51096
6137	55037
6137	7259
6137	6731
6137	22907
6137	27332
6137	9816
6137	51663
6137	9584
6137	24138
6137	55035
6137	23223
6137	55759
6137	26608
6137	65095
6137	9875
6137	51642
6137	166378
6137	64434
6137	6651
6137	8338
6137	317772
6137	11222
6137	10250
6137	84294
6137	55922
6137	55003
6137	23560
6137	64975
6137	2975
6137	54464
6137	26010
6137	10813
6137	5442
6137	63901
6137	57647
6137	8886
6137	1107
6137	51187
6137	65005
6137	8467
6137	84811
6137	5612
6137	23076
6137	170506
6137	54881
6137	23405
6137	51333
6137	140032
6137	408
6137	81844
6137	144108
6137	54663
6137	146198
6137	8446
6137	63931
6137	4820
6137	55153
6137	27043
6137	84864
6137	5814
6137	5813
6137	23350
6137	79670
6137	65244
6137	27107
6137	8638
6137	51755
6137	55660
6137	317781
6137	6895
6137	8899
6137	55355
6137	80829
6137	84295
6137	6908
6137	140890
6137	79697
6137	64061
6137	79159
6137	10210
6137	56652
6137	63875
6137	55700
6137	79954
6137	55131
6137	51264
6137	28998
6137	64432
6137	51388
6137	60488
6137	79039
6137	6150
6137	7570
6137	10573
6137	285855
6137	6430
6137	8575
6137	6431
6137	6838
6137	54665
6137	57109
6137	4691
6137	339230
6137	64848
6137	57062
6137	117246
6137	57693
6137	643836
6137	9015
6137	84450
6137	64412
6137	27067
6137	6780
6137	54606
6137	55661
6137	10153
6137	26574
6137	1662
6137	64983
6137	7468
6137	84310
6137	64282
6137	65265
6137	26156
6137	55173
6137	56980
6137	51018
6137	9933
6137	57050
6137	64318
6137	4343
6137	9790
6137	360023
6137	51191
6137	29889
6137	2733
6137	54989
6137	387338
6137	10664
6137	10199
6137	84154
6137	23246
6137	63977
6137	692312
6137	7270
6137	9013
6137	92856
6137	23212
6137	9188
6137	64949
6137	1736
6137	55226
6137	3843
6137	84656
6137	400506
6137	64794
6137	10514
6137	65003
6137	23378
6137	56829
6137	4839
6137	51634
6137	29997
6137	23029
6137	79759
6137	6161
6137	84186
6137	122704
6137	55299
6137	672
6137	988
6137	1457
6137	1460
6137	1616
6137	2197
6137	2885
6137	3609
6137	4141
6137	5295
6137	5606
6137	5829
6137	5859
6137	5970
6137	6123
6137	310
6137	1615
6137	1965
6137	2099
6137	3921
6137	4690
6137	5335
6137	5885
6137	6165
6137	6187
6137	6188
6137	6206
6137	6714
6137	7083
6137	7412
6137	9521
6137	10627
6137	26986
6137	6144
6137	6146
6137	6152
6137	6155
6137	6157
6137	6158
6137	6164
6137	6169
6137	6191
6137	6193
6137	6194
6137	6201
6137	6203
6137	6204
6137	6205
6137	6208
6137	6209
6137	6210
6137	6217
6137	6222
6137	6223
6137	6224
6137	6227
6137	6228
6137	6230
6137	6231
6137	6232
6137	6234
6137	6606
6137	6696
6137	7014
6137	7311
6137	8550
6137	9255
6137	9349
6137	10399
6137	26019
6137	51065
6137	80321
6137	120892
6137	6154
6137	6125
6137	6136
6137	6139
6137	6175
6137	6124
6137	6733
6137	6130
6137	6132
6137	6156
6137	25873
6137	6160
6137	6207
6137	6141
6137	6143
6137	6142
6137	6129
6137	6202
6137	6128
6137	9045
6137	6135
6137	6134
6137	11224
6137	6147
6137	6133
6137	6138
6137	6176
6137	6168
6137	23521
6137	4736
6137	10412
6137	6189
6137	6122
6137	51121
6137	207
6137	1111
5928	441525
5928	7227
5928	57473
5928	4171
5928	55957
5928	57798
5928	160760
5928	81691
5928	27164
5928	6299
5928	257218
5928	254048
5928	23523
5928	57616
5928	10194
5928	4678
5928	7290
5928	23363
5928	114825
5928	55636
5928	267004
5928	2074
5928	55153
5928	4605
5928	4603
5928	9820
5928	83987
5928	55355
5928	22823
5928	25925
5928	23090
5928	56946
5928	55870
5928	5927
5928	26259
5928	124944
5928	8968
5928	131583
5928	5629
5928	162979
5928	84629
5928	57597
5928	8353
5928	8366
5928	8362
5928	8356
5928	3021
5928	8368
5928	3621
5928	1874
5928	7029
5928	7027
5928	5934
5928	5933
5928	51193
5928	57621
5928	8364
5928	8357
5928	8294
5928	51222
5928	4863
5928	5926
5928	23309
5928	10036
5928	132660
5928	8932
5928	26038
5928	3720
5928	8208
5928	51742
5928	79595
5928	84312
5928	57649
5928	79685
5928	286826
5928	2186
5928	2145
5928	91750
5928	64426
5928	25842
5928	170394
5928	85509
5928	8358
5928	90316
5928	8099
5928	55723
5928	58516
5928	25855
5928	3622
5928	57459
5928	64919
5928	6777
5928	1642
5928	2122
5928	26147
5928	57167
5928	63976
5928	152485
5928	53335
5928	121536
5928	1387
5928	2923
5928	4673
5928	5719
5928	310
5928	523
5928	672
5928	1026
5928	1385
5928	1457
5928	2335
5928	2547
5928	3163
5928	3920
5928	4000
5928	4176
5928	5704
5928	5925
5928	6175
5928	6184
5928	6185
5928	6595
5928	6667
5928	7083
5928	8350
5928	8841
5928	9611
5928	9759
5928	23468
5928	6431
5928	6598
5928	6606
5928	7415
5928	7919
5928	11177
5928	26354
5928	81629
5928	84619
5928	136319
5928	387893
5928	10042
5928	3066
5928	54815
5928	1107
5928	1108
5928	57504
5928	8520
5928	3065
5928	5931
5928	84295
5928	161882
5928	23512
5928	125997
5928	8819
5928	53615
5928	9219
5928	6594
5928	8467
5928	8726
5928	2146
5928	25942
25873	23212
25873	10969
25873	51388
25873	4691
25873	80135
25873	339230
25873	400506
25873	55131
25873	64848
25873	10940
25873	9816
25873	57062
25873	117246
25873	8899
25873	9188
25873	79009
25873	50804
25873	79724
25873	7745
25873	7738
25873	51427
25873	84307
25873	2321
25873	158399
25873	57693
25873	6940
25873	7562
25873	353274
25873	90317
25873	91664
25873	57547
25873	163049
25873	7621
25873	643836
25873	23361
25873	9015
25873	57696
25873	6732
25873	84450
25873	1736
25873	22984
25873	27067
25873	6731
25873	22907
25873	55661
25873	51755
25873	221785
25873	84656
25873	10153
25873	55035
25873	26156
25873	50809
25873	57109
25873	64794
25873	10514
25873	1662
25873	23598
25873	6159
25873	9875
25873	58506
25873	7468
25873	84310
25873	23378
25873	64282
25873	56829
25873	2926
25873	3014
25873	6780
25873	10250
25873	4931
25873	30836
25873	54665
25873	7270
25873	6838
25873	55003
25873	51018
25873	85865
25873	9933
25873	79954
25873	6426
25873	23076
25873	84186
25873	1659
25873	4839
25873	55166
25873	26155
25873	57466
25873	29889
25873	6166
25873	9790
25873	27153
25873	29997
25873	29777
25873	54881
25873	23029
25873	84864
25873	2733
25873	6161
25873	64318
25873	79670
25873	55299
25873	1107
25873	51187
25873	79039
25873	4343
25873	79682
25873	2491
25873	64802
25873	360023
25873	1060
25873	51191
25873	9841
25873	9423
25873	9726
25873	79759
25873	54989
25873	55839
25873	10412
25873	285855
25873	387338
25873	79101
25873	4820
25873	55153
25873	10199
25873	84154
25873	6730
25873	29903
25873	23246
25873	6430
25873	84811
25873	80152
25873	64324
25873	317781
25873	692312
25873	9013
25873	8227
25873	4297
25873	26010
25873	64412
25873	9014
25873	84872
25873	7570
25873	7564
25873	81627
25873	5822
25873	51106
25873	140890
25873	10210
25873	64061
25873	81844
25873	92856
25873	144108
25873	115509
25873	197407
25873	151278
25873	7555
25873	4113
25873	8575
25873	1615
25873	1665
25873	2100
25873	2335
25873	3692
25873	3735
25873	3921
25873	4841
25873	5725
25873	5859
25873	6125
25873	6134
25873	6143
25873	6144
25873	6146
25873	6147
25873	6154
25873	6158
25873	6160
25873	6164
25873	6165
25873	6169
25873	6187
25873	6188
25873	6191
25873	6193
25873	6201
25873	6204
25873	6205
25873	6206
25873	6207
25873	6208
25873	6209
25873	6210
25873	6217
25873	6222
25873	6223
25873	6224
25873	6228
25873	6229
25873	6230
25873	6231
25873	6234
25873	7311
25873	7412
25873	9255
25873	9349
25873	9521
25873	9987
25873	10921
25873	11224
25873	11325
25873	51144
25873	79002
25873	140801
25873	6168
25873	6152
25873	6181
25873	6176
25873	6124
25873	6135
25873	6175
25873	6123
25873	6122
25873	6129
25873	6128
25873	51121
25873	6189
25873	6141
25873	55759
25873	4736
25873	6142
25873	6133
25873	23560
25873	6132
25873	6194
25873	6155
25873	6136
25873	6202
25873	8886
25873	6139
25873	6138
25873	6203
25873	23521
25873	9045
25873	6156
25873	6157
25873	6130
6124	10969
6124	84298
6124	3014
6124	90957
6124	151278
6124	30836
6124	9188
6124	5822
6124	9904
6124	54881
6124	56969
6124	55166
6124	7555
6124	6426
6124	9014
6124	146310
6124	27341
6124	84307
6124	25799
6124	79172
6124	50809
6124	196441
6124	139422
6124	54665
6124	79682
6124	10885
6124	27245
6124	284695
6124	23350
6124	5394
6124	4904
6124	2976
6124	9816
6124	100507290
6124	79968
6124	57693
6124	51427
6124	22984
6124	9015
6124	6732
6124	27332
6124	11056
6124	55035
6124	2975
6124	23223
6124	9875
6124	7468
6124	23378
6124	25983
6124	10250
6124	55839
6124	81627
6124	57466
6124	23421
6124	4931
6124	79670
6124	10607
6124	54487
6124	84864
6124	51755
6124	8621
6124	7153
6124	65083
6124	1060
6124	64324
6124	54989
6124	10849
6124	25871
6124	9320
6124	5442
6124	56987
6124	134430
6124	79101
6124	55133
6124	317781
6124	79736
6124	201161
6124	54617
6124	23361
6124	114823
6124	7743
6124	23598
6124	54676
6124	1912
6124	64061
6124	56652
6124	197407
6124	122704
6124	104
6124	64763
6124	3024
6124	79759
6124	79009
6124	54865
6124	64963
6124	28998
6124	64432
6124	65993
6124	10240
6124	64965
6124	51318
6124	23144
6124	23107
6124	54566
6124	51081
6124	9136
6124	9982
6124	26168
6124	7818
6124	27190
6124	64969
6124	54433
6124	64951
6124	64949
6124	60488
6124	79727
6124	29777
6124	3008
6124	64802
6124	51077
6124	84186
6124	4113
6124	83759
6124	85865
6124	55692
6124	55037
6124	6731
6124	54606
6124	55661
6124	65095
6124	64434
6124	64282
6124	55173
6124	140032
6124	55922
6124	51018
6124	55003
6124	54464
6124	26010
6124	63901
6124	51187
6124	8886
6124	8638
6124	51650
6124	1662
6124	81844
6124	54663
6124	27107
6124	84154
6124	23246
6124	5813
6124	317772
6124	692312
6124	91664
6124	162967
6124	79159
6124	79697
6124	128308
6124	6166
6124	79954
6124	26155
6124	55131
6124	10360
6124	7570
6124	10412
6124	285855
6124	6430
6124	4869
6124	23567
6124	8575
6124	51491
6124	6431
6124	80135
6124	84549
6124	6838
6124	55646
6124	11103
6124	57109
6124	23029
6124	339230
6124	10940
6124	8899
6124	9730
6124	9790
6124	6733
6124	84450
6124	64412
6124	6780
6124	22907
6124	10153
6124	26574
6124	64848
6124	84310
6124	29889
6124	7270
6124	23076
6124	10664
6124	10523
6124	9933
6124	51191
6124	63977
6124	10199
6124	84811
6124	65265
6124	5814
6124	23212
6124	84294
6124	400506
6124	1736
6124	55226
6124	84656
6124	64794
6124	56829
6124	6730
6124	29997
6124	79039
6124	9013
6124	3009
6124	6158
6124	506
6124	1915
6124	1917
6124	3064
6124	3396
6124	3608
6124	3609
6124	3692
6124	4809
6124	5089
6124	5829
6124	6059
6124	6123
6124	292
6124	348
6124	1937
6124	1938
6124	2091
6124	2099
6124	2335
6124	3921
6124	6129
6124	6133
6124	6146
6124	6165
6124	6176
6124	6187
6124	6188
6124	6206
6124	6218
6124	6897
6124	7388
6124	7412
6124	9235
6124	10528
6124	11098
6124	23481
6124	26986
6124	6125
6124	6143
6124	6144
6124	6147
6124	6152
6124	6154
6124	6157
6124	6159
6124	6160
6124	6164
6124	6169
6124	6191
6124	6193
6124	6201
6124	6202
6124	6203
6124	6204
6124	6205
6124	6208
6124	6210
6124	6217
6124	6222
6124	6223
6124	6224
6124	6227
6124	6228
6124	6229
6124	6230
6124	6231
6124	6232
6124	6234
6124	7311
6124	9221
6124	9349
6124	10399
6124	10580
6124	10728
6124	10921
6124	26135
6124	26354
6124	27044
6124	51065
6124	51602
6124	55759
6124	84790
6124	114088
6124	140801
6124	6128
6124	6233
6124	6134
6124	23560
6124	6155
6124	6209
6124	6139
6124	6175
6124	57062
6124	117246
6124	64318
6124	55299
6124	6130
6124	10514
6124	4839
6124	6156
6124	6168
6124	6194
6124	6161
6124	9045
6124	6142
6124	6207
6124	84365
6124	6132
6124	6135
6124	11224
6124	51388
6124	4736
6124	6138
6124	6181
6124	4691
6124	6136
6124	23521
6124	6189
6124	6122
6124	26156
6124	51121
6124	6141
6188	23212
6188	83740
6188	84298
6188	3014
6188	51121
6188	90957
6188	80742
6188	151278
6188	79954
6188	55342
6188	1616
6188	30836
6188	5612
6188	9188
6188	8241
6188	5822
6188	9904
6188	55132
6188	85437
6188	9841
6188	51574
6188	55226
6188	8531
6188	4904
6188	51087
6188	84991
6188	64848
6188	80829
6188	23466
6188	79724
6188	9790
6188	140467
6188	3069
6188	163049
6188	23223
6188	7745
6188	353274
6188	168374
6188	10793
6188	57547
6188	22984
6188	64763
6188	27067
6188	6780
6188	10236
6188	10492
6188	51663
6188	27332
6188	27341
6188	55646
6188	3006
6188	170506
6188	10973
6188	221785
6188	26574
6188	26156
6188	50809
6188	1659
6188	1662
6188	54915
6188	65095
6188	25983
6188	2926
6188	8969
6188	222194
6188	54665
6188	58506
6188	10667
6188	51538
6188	9325
6188	65083
6188	27153
6188	10664
6188	153443
6188	79670
6188	1107
6188	84524
6188	114034
6188	10523
6188	57669
6188	57696
6188	23350
6188	29889
6188	27107
6188	56980
6188	2733
6188	23361
6188	10614
6188	10181
6188	51755
6188	8621
6188	91746
6188	63977
6188	25871
6188	10199
6188	6430
6188	6431
6188	5814
6188	5813
6188	84164
6188	692312
6188	84132
6188	55133
6188	92856
6188	131405
6188	23598
6188	64412
6188	85441
6188	140890
6188	135295
6188	115509
6188	100131017
6188	197407
6188	2258
6188	29942
6188	145501
6188	1670
6188	132243
6188	474381
6188	8822
6188	90326
6188	3009
6188	3007
6188	8338
6188	3012
6188	140564
6188	6426
6188	9982
6188	79661
6188	6166
6188	3024
6188	8336
6188	341567
6188	388524
6188	79727
6188	3008
6188	29777
6188	79759
6188	23567
6188	84946
6188	498
6188	790
6188	988
6188	1457
6188	2100
6188	2197
6188	2346
6188	3192
6188	3309
6188	3608
6188	3609
6188	3646
6188	4144
6188	4193
6188	4673
6188	4736
6188	4809
6188	5481
6188	6125
6188	6128
6188	6130
6188	6132
6188	6133
6188	6134
6188	6135
6188	6136
6188	6138
6188	6141
6188	6142
6188	6144
6188	6146
6188	6150
6188	6152
6188	6155
6188	6156
6188	6157
6188	6158
6188	6159
6188	6161
6188	6164
6188	6167
6188	6168
6188	6169
6188	292
6188	1654
6188	2091
6188	3013
6188	3178
6188	4831
6188	6129
6188	6165
6188	6175
6188	6176
6188	6181
6188	6183
6188	6319
6188	6741
6188	6950
6188	7157
6188	7168
6188	7412
6188	9368
6188	10528
6188	11051
6188	11222
6188	728689
6188	6191
6188	6201
6188	6205
6188	6206
6188	6210
6188	6227
6188	6228
6188	6231
6188	6232
6188	6990
6188	7186
6188	7284
6188	7311
6188	7341
6188	7428
6188	8655
6188	8661
6188	9045
6188	9349
6188	10514
6188	10949
6188	23367
6188	23521
6188	26135
6188	26354
6188	27044
6188	51065
6188	56902
6188	60678
6188	84305
6188	120892
6188	140801
6188	245972
6188	6154
6188	705
6188	6222
6188	6122
6188	6193
6188	84365
6188	6209
6188	11103
6188	6233
6188	6230
6188	6203
6188	6139
6188	6189
6188	6194
6188	6202
6188	6224
6188	6235
6188	10399
6188	6204
6188	6234
6188	6207
6188	55720
6188	6208
6188	6160
6188	11224
6188	6229
6188	6217
6188	6223
6188	6147
6188	6143
6188	3921
6188	6218
6188	6187
6188	207
6188	983
6188	5594
6188	5595
6188	3551
708	5620
708	2079
708	3159
708	83740
708	6158
708	151278
708	9188
708	158248
708	9967
708	6141
708	10143
708	5155
708	29844
708	122183
708	26097
708	57035
708	9518
708	10361
708	2091
708	139422
708	55692
708	2778
708	8968
708	8353
708	115950
708	8233
708	54869
708	6167
708	51087
708	128408
708	2298
708	400916
708	474381
708	84502
708	3993
708	6161
708	246243
708	10189
708	10234
708	4037
708	246176
708	57648
708	8356
708	6939
708	8091
708	64434
708	2301
708	11166
708	503639
708	6203
708	8742
708	6132
708	115509
708	23563
708	9513
708	158880
708	8227
708	7593
708	6134
708	65988
708	4113
708	79661
708	474382
708	51142
708	79009
708	201181
708	50674
708	79039
708	6139
708	5008
708	284654
708	6187
708	23495
708	286075
708	51631
708	147807
708	64377
708	29997
708	2976
708	10916
708	1877
708	79707
708	341567
708	168620
708	11338
708	10578
708	7142
708	10661
708	462
708	1029
708	1050
708	2147
708	2161
708	2335
708	2560
708	3728
708	3827
708	4323
708	4677
708	4794
708	5578
708	5580
708	5594
708	5595
708	5660
708	6448
708	7385
708	7520
708	7529
708	7532
708	7916
708	8161
708	8531
708	8739
708	8940
708	9533
708	9972
708	10452
708	10768
708	57122
708	865
708	2296
708	3184
708	5587
708	8621
708	8683
708	9918
708	10130
708	10197
708	22927
708	55621
708	57506
708	118460
708	7448
708	4904
4038	245936
4038	55959
4038	54627
4038	79740
4038	7741
4038	285268
4038	80032
4038	55422
4038	23729
4038	147837
4038	283768
4038	57209
4038	7589
4038	80778
4038	57541
4038	125893
4038	7767
4038	286128
4038	2662
4038	127253
4038	4043
4038	79862
4038	30832
4038	7761
4038	389549
4038	23196
4038	126147
4038	2217
4038	79797
4038	54752
4038	201514
4038	10468
4038	2018
4038	163087
4038	7565
4038	150084
4038	7675
4038	388555
4038	347487
4038	6296
4038	197320
4038	7408
4038	91833
4038	9510
4038	6134
4038	286075
4038	57730
4038	7625
4038	25861
4038	55022
4038	50964
3836	55505
3836	8099
3836	91368
3836	83640
3836	55342
3836	55578
3836	79665
3836	9188
3836	54881
3836	79830
3836	64769
3836	159090
3836	27097
3836	93624
3836	57459
3836	10474
3836	54815
3836	3065
3836	55602
3836	64395
3836	10524
3836	5987
3836	1736
3836	23291
3836	8945
3836	9061
3836	8874
3836	7398
3836	55035
3836	9937
3836	23219
3836	55756
3836	54680
3836	2072
3836	22984
3836	57634
3836	55274
3836	11169
3836	64425
3836	84172
3836	259282
3836	57696
3836	57680
3836	25836
3836	80314
3836	26122
3836	22803
3836	6604
3836	6603
3836	6602
3836	8932
3836	53615
3836	1108
3836	1107
3836	8295
3836	55749
3836	9219
3836	9112
3836	57504
3836	6595
3836	51808
3836	196528
3836	79776
3836	27340
3836	10915
3836	8629
3836	23383
3836	7707
3836	4686
3836	6594
3836	8467
3836	129831
3836	27443
3836	56252
3836	55193
3836	22894
3836	23394
3836	2067
3836	6605
3836	54973
3836	57599
3836	55922
3836	55003
3836	23560
3836	92345
3836	55596
3836	29117
3836	51496
3836	157313
3836	2186
3836	9972
3836	6883
3836	55153
3836	3841
3836	23633
3836	416
3836	9031
3836	9275
3836	5885
3836	9585
3836	55133
3836	2648
3836	121053
3836	8732
3836	9353
3836	56259
3836	54890
3836	8464
3836	10042
3836	10849
3836	26576
3836	22850
3836	29128
3836	96764
3836	2875
3836	253635
3836	28964
3836	11177
3836	8405
3836	54556
3836	10735
3836	84464
3836	9913
[truncated: 309,500 more rows]
