# Supplementary material for: Network medicine analysis for dissecting the therapeutic mechanism of consensus TCM formulae in treating hepatocellular carcinoma with different TCM syndromes
Source: Front Endocrinol (Lausanne). 2024 Aug 15;15:1373054. doi: 10.3389/fendo.2024.1373054 (PMC11357915; doi:10.3389/fendo.2024.1373054)
Supplement: Supplementary file 6 [file Table5.xlsx]

## Sheet: HIT2.0
HIT2_Formula1	HIT2_Formula2	HIT2_Formula3	HIT2_Formula4	HIT2_Formula5
19	19	19	31	18
43	43	43	59	43
135	59	142	100	100
142	100	196	126	207
153	135	207	127	229
177	142	231	154	240
186	196	329	185	317
196	207	330	196	335
207	220	348	207	356
216	240	367	217	360
229	316	468	248	366
240	317	489	292	367
329	348	581	324	581
330	355	595	331	590
331	367	596	335	596
332	468	598	338	627
338	558	627	355	706
348	578	650	358	811
351	581	659	362	836
356	590	672	367	842
360	595	836	383	847
364	596	841	387	885
367	598	842	467	983
468	627	847	486	993
572	650	857	506	999
581	672	860	558	1017
595	834	891	572	1071
596	836	959	580	1103
598	841	983	581	1375
627	842	999	590	1401
637	847	1026	595	1499
650	857	1029	596	1559
659	860	1051	598	1571
672	891	1147	627	1576
814	949	1277	632	1610
823	959	1312	650	1645
836	983	1364	728	1803
841	999	1385	761	1814
842	1017	1392	811	1906
847	1019	1401	836	2026
857	1026	1432	841	2064
860	1029	1499	842	2152
891	1051	1509	847	2168
942	1075	1543	857	2171
948	1147	1544	890	2194
958	1244	1545	891	2353
959	1269	1557	894	2475
983	1277	1558	898	2495
993	1312	1571	942	2571
999	1362	1576	952	2596
1020	1364	1728	959	2597
1026	1375	1733	983	2641
1027	1385	1869	1017	2645
1029	1392	1870	1019	2717
1051	1401	1950	1021	2740
1071	1432	1956	1025	2865
1103	1435	1958	1026	2932
1139	1437	1965	1027	2944
1147	1499	2002	1029	2946
1234	1509	2064	1031	2980
1277	1543	2065	1080	2990
1278	1544	2099	1147	3146
1281	1545	2101	1374	3149
1312	1548	2147	1401	3156
1364	1555	2152	1429	3162
1385	1557	2185	1432	3208
1392	1558	2194	1499	3308
1401	1559	2353	1543	3320
1432	1565	2475	1544	3383
1499	1571	2548	1557	3416
1509	1576	2645	1576	3456
1513	1580	2710	1586	3552
1543	1638	2920	1588	3565
1544	1645	2932	1589	3569
1545	1728	2938	1647	3576
1557	1869	2939	1803	3586
1558	1870	2944	1814	3596
1559	1906	2946	1889	3630
1565	1950	2950	1906	3651
1571	1956	3091	1956	3725
1576	1958	3099	2033	3759
1588	1965	3162	2081	3906
1622	1991	3178	2099	3934
1636	2002	3297	2100	4025
1719	2064	3308	2152	4128
1728	2065	3309	2166	4245
1733	2147	3315	2167	4257
1786	2152	3320	2185	4282
1803	2185	3358	2208	4284
1869	2194	3383	2263	4313
1870	2335	3458	2335	4314
1906	2353	3481	2353	4318
1950	2475	3486	2475	4322
1956	2548	3552	2548	4353
1958	2641	3553	2550	4440
1965	2645	3558	2668	4609
2002	2670	3569	2690	4615
2021	2687	3576	2739	4776
2064	2697	3586	2932	4780
2065	2710	3605	2990	4790
2099	2729	3627	3065	4792
2101	2770	3643	3091	4843
2147	2865	3659	3146	4878
2152	2875	3717	3156	4879
2185	2920	3725	3162	4883
2194	2932	3795	3181	4915
2271	2939	3949	3283	5054
2335	2944	4067	3284	5066
2353	2946	4128	3290	5213
2354	2950	4129	3294	5243
2475	2980	4170	3308	5294
2534	3065	4204	3309	5313
2548	3067	4214	3320	5319
2571	3091	4217	3383	5340
2645	3099	4312	3458	5443
2687	3156	4313	3480	5444
2697	3162	4318	3553	5465
2710	3172	4353	3565	5467
2729	3178	4586	3569	5468
2740	3198	4609	3576	5481
2865	3297	4729	3586	5562
2875	3308	4780	3596	5580
2920	3309	4790	3630	5591
2932	3315	4792	3643	5594
2944	3320	4803	3717	5599
2946	3383	4824	3725	5604
2950	3416	4830	3759	5605
2983	3458	4833	3791	5610
3060	3486	4843	3934	5644
3067	3552	4846	3949	5728
3091	3553	4899	4087	5742
3099	3558	4953	4088	5770
3156	3567	5025	4133	5816
3162	3569	5054	4170	5948
3164	3576	5243	4193	5970
3178	3586	5274	4288	6319
3240	3603	5291	4296	6347
3297	3605	5327	4312	6367
3308	3627	5328	4313	6514
3309	3630	5341	4318	6517
3315	3643	5444	4322	6523
3320	3659	5447	4353	6538
3383	3717	5465	4502	6558
3458	3725	5468	4541	6564
3480	3783	5562	4547	6646
3486	3795	5563	4586	6647
3552	3845	5578	4609	6774
3553	3934	5579	4772	6776
3558	3949	5580	4776	6777
3565	3952	5594	4790	6817
3569	4067	5595	4792	6934
3576	4128	5599	4843	7001
3586	4129	5728	4846	7040
3605	4133	5742	4878	7097
3614	4170	5743	4879	7099
3615	4204	5781	4953	7124
3627	4217	5806	4973	7157
3643	4254	5894	5034	7299
3651	4312	5925	5054	7350
3659	4313	5970	5243	7351
3673	4314	6197	5328	7352
3683	4318	6319	5443	7431
3684	4353	6347	5465	7442
3688	4586	6401	5468	7450
3700	4609	6422	5562	7471
3716	4729	6423	5563	7534
3717	4776	6513	5578	7941
3725	4780	6517	5580	8074
3795	4790	6566	5594	8682
3949	4792	6590	5595	8694
3952	4803	6696	5599	8972
3991	4824	6772	5600	8989
4023	4843	6774	5604	9446
4025	4846	6783	5607	10013
4067	4851	7040	5609	10159
4086	4852	7057	5728	10280
4128	4878	7082	5742	10768
4133	4879	7122	5743	11337
4151	4899	7124	5747	22949
4170	4953	7150	5888	23549
4204	4973	7153	5925	23621
4217	5025	7157	5970	26762
4257	5034	7190	6098	29925
4282	5054	7295	6203	50507
4284	5243	7299	6319	51311
4306	5291	7384	6347	51477
4311	5313	7412	6367	54205
4312	5327	7421	6401	55937
4313	5328	7422	6455	57787
4314	5443	7431	6513	57817
4318	5444	7494	6517	58157
4322	5447	7498	6523	90865
4353	5465	8061	6528	116236
4504	5468	8312	6567	140679
4586	5562	8313	6579	151306
4609	5563	8795	6615	152007
4615	5578	8856	6648	162514
4729	5579	8877	6657	200186
4780	5580	9075	6696	338557
4790	5591	9100	6714	339221
4792	5594	9212	6772	442902
4803	5595	9370	6935	19
4824	5599	9429	7031	59
4843	5604	9520	7040	135
4846	5609	9963	7099	142
4852	5728	9970	7124	196
4899	5742	10062	7157	348
4914	5743	10595	7186	354
4953	5770	10628	7299	355
4978	5781	11186	7306	468
4985	5806	11200	7412	578
5025	5879	23028	7422	595
5034	5894	23373	7450	598
5054	5925	23411	7498	650
5105	5947	50943	7852	672
5111	5950	51085	7941	761
5142	5970	51176	8078	796
5243	6319	54600	8314	841
5291	6347	55968	8517	857
5292	6401	80331	8795	860
5294	6403	84329	8797	891
5315	6513	90550	8837	948
5320	6517	114548	8850	949
5321	6566	151306	8856	959
5327	6590	200959	9429	1019
5328	6648	283871	9446	1026
5341	6696	406991	9518	1027
5444	6720	653361	9971	1029
5446	6772	31	10026	1051
5447	6774	134	10062	1075
5465	6783	135	10135	1147
5468	6863	154	10344	1268
5562	6927	239	10371	1277
5563	7040	240	10544	1312
5578	7051	246	11309	1364
5579	7057	248	22949	1385
5580	7082	292	23327	1392
5594	7097	316	23373	1432
5595	7099	324	23411	1509
5599	7122	331	23621	1543
5728	7124	338	27113	1544
5742	7150	347	29126	1545
5743	7153	355	29925	1548
5781	7157	358	51478	1555
5806	7190	362	51520	1557
5894	7295	467	54205	1558
5925	7299	486	55065	1565
5970	7306	558	55244	1728
6197	7350	572	55847	1869
6257	7351	578	57787	1870
6261	7384	590	79719	1950
6319	7412	728	80381	1956
6347	7421	761	114548	1958
6401	7422	814	151306	1965
6513	7431	818	406913	2002
6514	7442	890	406949	2057
6515	7494	894	653361	2065
6517	7498	898	19	2099
6566	7534	952	43	2100
6590	7941	1017	135	2147
6647	8061	1019	142	2150
6648	8312	1021	153	2185
6649	8313	1025	177	2335
6696	8795	1027	186	2548
6714	8824	1031	216	2623
6772	8854	1066	229	2670
6774	8856	1080	240	2710
6776	8989	1244	329	2752
6777	9100	1269	330	2920
6783	9212	1270	332	2950
6817	9370	1490	348	2993
7015	9429	1525	351	3043
7040	9446	1536	356	3065
7054	9520	1548	360	3067
7057	9817	1553	364	3091
7076	9963	1555	468	3099
7078	9970	1586	637	3172
7079	9971	1588	659	3178
7082	10013	1589	672	3284
7099	10062	1645	814	3297
7122	10280	1803	823	3309
7124	10544	1843	860	3315
7150	10595	1991	948	3458
7153	10628	2026	958	3486
7157	11186	2078	993	3553
7173	11200	2081	999	3558
7190	23028	2100	1020	3605
7295	23373	2167	1051	3627
7296	23411	2168	1071	3643
7299	23621	2171	1103	3659
7350	27232	2322	1139	3717
7357	51085	2335	1234	3726
7376	51135	2355	1277	3783
7384	51176	2572	1278	3795
7412	54205	2580	1281	3949
7421	54600	2668	1312	4067
7422	54822	2739	1364	4129
7431	55107	2908	1385	4133
7442	55244	2911	1392	4157
7490	55937	2936	1509	4170
7494	57787	2980	1513	4204
7498	57817	2990	1545	4217
8061	59272	3065	1558	4312
8312	79054	3067	1559	4586
8313	80331	3146	1565	4729
8694	84329	3156	1571	4803
8795	114548	3181	1622	4824
8856	116236	3290	1636	4842
8973	162514	3294	1719	4846
9075	200186	3416	1728	4851
9100	200959	3480	1733	4852
9124	283871	3565	1786	4899
9131	338557	3596	1869	4953
9212	339221	3630	1870	4982
9370	653361	3690	1950	5025
9388	25	3791	1958	5034
9429	356	4087	1965	5291
9446	572	4088	2002	5327
9462	637	4193	2021	5328
9520	761	4233	2064	5337
9734	873	4322	2065	5447
9817	890	4360	2101	5563
9963	920	4363	2147	5578
9970	948	4547	2194	5579
10026	993	4758	2271	5595
10062	1021	4772	2354	5743
10159	1025	4851	2534	5781
10461	1027	4852	2571	5806
10595	1050	4973	2645	5879
10628	1137	4982	2687	5894
10645	1139	5111	2697	5925
11156	1551	5292	2710	6275
11186	1581	5293	2729	6401
11200	1583	5294	2740	6403
22882	1586	5311	2865	6513
22949	1636	5315	2875	6566
23028	1719	5319	2920	6590
23373	1733	5581	2944	6648
23411	1786	5582	2946	6688
23621	1788	5600	2950	6696
26574	1789	5747	2983	6772
26762	1803	5764	3060	6783
29950	1969	5770	3067	6863
30835	2081	6098	3099	6869
50943	2099	6203	3164	6870
51085	2100	6337	3178	6927
51176	2247	6360	3240	7039
51477	2260	6528	3297	7057
54600	2309	6579	3315	7082
55968	2321	6615	3486	7122
57787	2354	6622	3552	7150
64805	2492	6646	3558	7153
80331	2534	6647	3605	7189
84197	2596	6648	3614	7190
84329	2740	6714	3615	7295
84676	2923	6720	3627	7306
90550	2937	6863	3651	7384
90865	3231	6935	3659	7412
114548	3480	7015	3673	7421
114907	3484	7018	3683	7422
139081	3661	7046	3684	7494
143503	3667	7097	3688	7498
200959	3726	7099	3700	8061
283871	3727	7186	3716	8312
338442	3791	7306	3795	8313
338557	3814	7443	3952	8795
340061	4023	7534	3991	8824
406932	4025	7803	4023	8829
406991	4193	7852	4025	8856
407040	4199	8324	4067	9100
442891	4257	8435	4086	9212
442902	4311	8517	4128	9370
574447	4316	8678	4151	9429
653361	4322	8797	4204	9520
100506742	4615	8824	4217	9963
134	5111	8837	4257	9970
366	5155	8850	4282	9971
489	5294	8972	4284	10062
652	5319	8989	4306	10419
706	5406	9446	4311	10495
885	5581	9518	4314	10544
1017	5600	9536	4504	10595
1019	5747	9734	4615	10628
1025	6261	10026	4729	11186
1244	6360	10280	4780	11200
1525	6514	10344	4803	11330
1548	6523	10371	4824	13088
1553	6610	11096	4852	23028
2078	6647	11309	4899	23373
2168	6667	22882	4914	23411
2171	6817	22943	4978	51085
2322	6934	23327	4985	51135
2521	7011	23410	5025	51176
2580	7076	23621	5105	51393
2596	7186	23643	5111	54600
2641	7376	27113	5142	80331
2670	7424	29110	5291	84329
2937	7471	29126	5292	114548
2938	8567	50964	5294	200959
2939	8609	51135	5315	283871
2980	8694	51478	5320	406989
3146	8837	54205	5321	653361
3416	8972	54583	5327	5888
3481	9677	55107	5341	7376
3630	10146	55384	5444	186
3791	10344	55937	5446	197
3906	10400	58157	5447	217
3929	10524	64127	5579	290
3934	10948	79054	5781	338
4088	22949	79400	5806	351
4129	23327	79719	5894	361
4193	27113	81631	6197	375
4214	90865	89780	6257	387
4233	259285	116236	6261	429
4440	151	162514	6514	558
4776	154	200186	6515	632
4830	156	373156	6566	637
4833	185	406913	6590	834
4878	208	406921	6647	1050
4879	213	406949	6649	1066
4915	239	406986	6774	1137
5066	246	494333	6776	1508
5175	328	25	6777	1583
5228	329	59	6783	1586
5340	332	100	6817	1636
5443	347	356	7015	1758
5467	358	637	7054	1806
5581	360	873	7057	1808
5610	362	920	7076	1859
5644	597	948	7078	1975
5720	675	993	7079	1978
5764	682	1050	7082	1991
5948	695	1075	7122	2021
6348	814	1137	7150	2056
6439	818	1139	7153	2209
6646	820	1437	7173	2271
6716	894	1551	7190	2346
7097	940	1559	7295	2492
7345	941	1565	7296	2521
7351	942	1581	7350	2534
7352	998	1583	7357	2539
7443	1000	1636	7376	2554
7534	1022	1638	7384	2821
7852	1080	1719	7421	2875
7941	1374	1786	7431	2903
8877	1431	1788	7442	2904
8989	1447	1789	7490	2908
9536	1457	1906	7494	2972
23410	1459	1969	8061	3066
23549	1490	2247	8312	3240
29110	1525	2260	8313	3291
54578	1536	2309	8694	3476
54658	1585	2321	8973	3481
55107	1588	2354	9075	3570
55937	1589	2492	9100	3604
59272	1647	2534	9124	3606
79054	1649	2596	9131	3684
79602	1655	2670	9212	3845
116236	1769	2740	9370	3952
200186	1813	2923	9388	4023
373156	1938	2937	9462	4087
406921	1978	3231	9520	4088
406986	2026	3484	9734	4151
494333	2168	3661	9817	4160
100	2171	3667	9963	4311
761	2305	3726	9970	4321
890	2308	3727	10159	4548
920	2324	3783	10461	4758
1437	2355	3814	10595	4804
3604	2395	4023	10628	5015
5406	2547	4025	10645	5295
5481	2668	4133	11156	5321
5747	2735	4199	11186	5423
7306	2739	4257	11200	5581
8074	2752	4311	22882	5617
8972	2796	4316	23028	6198
9140	2893	4615	26574	6262
9474	2908	5034	26762	6477
10533	2990	5155	29950	6506
10768	3082	5406	30835	6531
25818	3146	5879	50943	6622
54205	3208	6261	51085	6720
57817	3290	6403	51176	6786
81631	3291	6514	51477	6844
59	3350	6523	54600	6853
239	3351	6610	55968	6854
246	3356	6667	64805	7345
316	3357	6817	80331	7374
347	3358	6934	84197	7803
558	3359	7011	84329	8462
590	3479	7076	84676	8600
818	3481	7350	90550	8729
1022	3620	7351	90865	8777
1066	3685	7376	114907	9131
1382	3688	7424	139081	9140
1490	3716	7442	143503	9388
1645	3776	7471	200959	9474
1991	3815	8567	283871	9607
2081	3861	8609	338442	9817
2100	4048	8694	338557	10021
2355	4087	9677	340061	10026
2539	4088	9817	406932	10327
2565	4319	9971	406991	10411
2908	4481	10146	407040	10533
2936	4758	10400	442891	10560
2990	4772	10524	442902	23025
2994	4835	10544	574447	23175
3596	4868	10948	100506742	23210
3692	4982	22949	134	23636
4087	5027	57787	366	23657
4363	5068	90865	489	26503
4547	5141	259285	652	50506
4602	5175	1020	706	50848
4758	5216	3456	885	51185
4772	5223	3551	1244	54790
4851	5226	3567	1525	54822
4982	5293	3604	1548	59272
5010	5566	3845	1553	59341
5293	5587	3934	2078	63826
5311	5592	4314	2168	63973
5319	5605	4776	2171	79680
5600	5617	4878	2322	81631
5601	5663	4879	2521	84152
5694	5744	5313	2580	84699
5783	5816	5320	2596	90522
6337	5993	5443	2641	139081
6720	6198	7137	2670	255738
7046	6256	7296	2937	285335
7077	6285	7941	2938	338442
7128	6337	9140	2939	378938
7186	6356	9474	2980	407040
8435	6376	10533	3416	646625
8560	6446	51477	3481	653509
8837	6469	54822	3906	693121
9076	6532	55872	3929	100506658
10344	6579	59272	4129	25
22943	6615	59341	4214	31
23327	6678	407029	4233	154
23643	6714	18	4440	213
25824	6776	276	4830	248
27113	6777	335	4833	292
50964	6850	476	4915	316
51411	6868	811	5066	324
54583	6925	834	5175	331
54822	6935	949	5228	486
55384	7001	1375	5340	572
55869	7012	1386	5467	728
55915	7019	1508	5581	840
57103	7039	1814	5610	861
64127	7042	2641	5644	890
79400	7046	3172	5720	894
162514	7132	3718	5764	898
18	7166	3759	5948	952
317	7276	4284	6348	1020
355	7827	4319	6439	1021
859	7852	5175	6646	1025
949	8087	5481	6716	1031
1030	8565	5590	7097	1490
1137	8647	5777	7345	1581
1375	8682	6271	7351	1588
1843	8714	6367	7352	1589
2890	8720	6927	7443	1786
3172	8743	7291	7534	2167
3484	8846	7450	8877	2697
4245	8877	8074	8989	2876
5582	9134	10013	9536	3181
5591	9308	10768	23410	3290
5770	9314	25818	23549	3294
6538	9356	29925	29110	3480
6927	9365	50507	54578	3484
7424	9376	54658	54658	3638
7803	9475	54659	55107	4040
9971	9536	57817	55937	4051
10013	9619	339221	59272	4193
10327	9734	229	79054	4319
10400	10371	317	79602	4973
10544	10413	360	116236	5914
11337	10891	366	200186	5916
27040	11156	706	373156	5950
50506	11309	885	406921	6016
51311	11315	1071	406986	6098
54490	22943	1103	494333	6203
54790	23175	1610	316	6256
55503	23410	2495	1991	6360
140679	23636	2571	7803	6528
339221	23643	2597	3567	6615
407004	26018	2717	6524	6714
197	27022	2865	155	6770
217	27190	3149	183	7852
290	29128	3208	213	8473
361	50943	3651	220	8517
375	50964	3906	578	8797
387	51094	4245	834	8837
429	51206	4282	840	8850
632	51557	4440	929	9518
834	54583	4883	1050	10891
1050	55384	4915	1066	29126
1075	58157	5066	1137	51478
1268	64127	5213	1269	54658
1508	79068	5340	1362	55818
1583	79400	5467	1536	79719
1586	79444	5591	1555	81285
1758	79602	5604	1610	146664
1806	79719	5605	1645	406949
1808	84876	5610	2026	239
1859	378938	5644	2067	246
1975	406913	5816	2305	347
1978	406937	5948	2495	489
2026	406948	6538	2597	818
2056	406953	6558	2936	1525
2209	406959	6564	3002	1719
2346	442920	6776	3149	2205
2492	729230	6777	3208	2355
2554	100506658	7001	3456	2911
2821	18	7352	3479	2938
2903	366	8682	3654	2939
2904	859	10159	3690	3551
2972	885	11337	3713	4214
3065	1030	23549	3815	4772
3066	1071	26762	4319	4830
3208	1103	51311	4360	4833
3291	1843	140679	4363	5293
3476	2021	152007	4593	6337
3570	2271	338557	4851	7046
3606	2571	442902	4883	7137
3759	2890	859	5027	8609
3783	3651	1030	5213	8877
3845	3906	2021	5241	22943
4157	4245	2271	5311	23643
4160	4440	2890	5313	50943
4321	4915	9131	5319	50964
4548	5066	10327	5605	54583
4804	5340	27040	5770	55384
4842	5467	50506	5816	55872
5015	5481	54490	6256	64127
5295	5582	54790	6360	79400
5313	5610	55503	6564	80781
5337	5644	143503	6622	406991
5423	5948	407004	6720	407029
5604	6538	1022	7001	276
5605	6646	1382	7018	476
5617	7352	2539	7424	995
5816	7803	2565	7514	1386
5879	8074	2994	8435	1437
6198	9131	3692	8505	2247
6262	10327	4602	8682	2810
6403	10768	5010	8824	3718
6477	11337	5601	8854	3916
6506	23549	5694	9021	5175
6531	27040	5783	10365	5320
6622	50506	7077	10400	5347
6786	51311	7128	27306	5551
6844	51477	8560	50507	5590
6853	54490	9076	54429	5777
6854	54790	25824	54790	6271
7001	55503	51411	54822	7291
7374	140679	55869	55818	25818
8462	143503	55915	56616	54659
8600	407004	57103	60674	134
8682	351	3497	134864	153
8729	1610	4502	152007	332
8777	3551	5617	162514	1139
9607	4282	7042	406901	1244
10021	6564	7043	407024	1281
10411	6622	151	871	1622
10560	7137	156	2149	2078
23025	9021	185	4255	2309
23175	55872	208	5106	2322
23210	406991	213	10280	2354
23636	407024	328	695	2580
23657	407029	332	949	3060
26503	9	597	1375	3164
50848	284	675	1437	3673
51135	331	682	1459	3683
51185	632	695	1649	3688
51393	648	820	2321	4001
59341	747	940	2324	4233
63826	840	941	3172	4914
63973	896	942	3667	4978
79680	898	998	3861	4985
84152	928	1000	4316	5142
84699	930	1374	4481	5159
90522	947	1431	5223	5764
255738	1009	1447	5226	6257
285335	1493	1457	5879	7015
378938	1593	1459	6927	7054
646625	1677	1585	7042	7076
653509	1893	1647	7189	7078
693121	2033	1649	8087	7079
100506658	2113	1655	8647	7443
213	2237	1769	8743	7528
1610	2350	1813	8846	8973
3479	2495	1938	9356	9075
3551	2520	1978	9376	9536
6564	2693	2305	10013	9677
7137	2880	2308	27022	9734
8609	2938	2324	51206	10413
9021	2949	2395	79068	10645
55872	3283	2547	259285	22882
407024	3284	2697	339221	23410
407029	3397	2729	406937	29110
248	3429	2735	100506658	55107
578	3559	2752	4171	64805
1555	3614	2796	4172	373156
3456	3684	2893	4173	406921
3567	3832	3082	4174	406986
3661	3991	3291	4175	494333
8824	4070	3350	4176
1644	4323	3351	164045
2305	4363	3356	873
6256	4535	3357	920
51206	4538	3359	1075
342897	4842	3479	1551
25	4925	3620	1581
873	5024	3685	1788
1021	5105	3688	1789
1551	5159	3716	1969
1581	5290	3776	2247
1638	5325	3815	2260
1788	5345	3861	3231
1789	5376	3952	3661
1969	5727	4048	3726
2247	5734	4481	3727
2260	5915	4835	3783
2309	5923	4868	4199
2321	5972	5027	4613
2923	5979	5068	5155
3231	6462	5141	5406
3667	6464	5216	6403
3726	6591	5223	6667
3727	6624	5226	7011
3814	6794	5566	8567
4199	6853	5587	8609
4316	6855	5592	8972
4973	6943	5663	10146
5155	7018	5744	51135
6360	7060	5993	239
6523	7182	6198	246
6610	7184	6256	347
6667	7249	6285	818
6934	7296	6356	1022
7011	7361	6376	1382
7471	7432	6446	1490
8567	7490	6469	2355
9677	7942	6532	2539
10146	8321	6678	2565
10280	8434	6850	2908
10524	8520	6868	2994
10948	8654	6925	3692
259285	8788	7012	4602
1269	8792	7019	4758
3497	8797	7039	4982
4502	9112	7132	5010
7042	9407	7166	5293
7043	9961	7276	5601
31	10026	7827	5694
126	10057	8087	5783
127	10395	8565	6337
231	10399	8647	7046
292	10401	8714	7077
324	10599	8720	7128
328	10673	8743	8560
335	11080	8846	9076
358	23089	9134	22943
362	27250	9308	23643
383	27306	9314	25824
467	27343	9356	50964
472	28999	9365	51411
486	29881	9376	54583
506	51147	9475	55384
580	51341	9619	55869
695	51573	10413	55915
699	51738	10891	57103
728	54106	11156	64127
894	54541	11315	79400
896	54657	23175	1583
898	64111	23636	2492
952	84699	26018	3497
991	89874	27022	5617
995	112476	27190	7043
1031	120892	29128	1270
1080	147323	51094	1843
1374	165140	51206	2572
1410	225689	51557	2911
1429	406919	79068	5582
1459	406989	79444	6863
1536	407043	79602	8324
1585	493856	84876	8678
1589	31	378938	11096
1647	153	406937	58157
1649	155	406948	81631
1676	183	406953	89780
1889	248	406959	231
2033	292	442920	328
2167	324	729230	472
2208	330	100506658	699
2263	335	217	896
2264	338	2205	991
2324	467	3593	995
2550	486	4691	1410
2690	659	55294	1585
2720	728	126	1676
3181	929	127	2264
3283	952	383	2720
3284	1020	387	3291
3290	1031	472	5347
3294	1066	506	5371
3690	2067	580	5524
3815	2101	699	5530
4288	2167	896	5591
4360	2597	991	6356
4541	2936	995	6416
5223	3002	1410	6531
5347	3149	1429	6548
5371	3181	1676	6549
5524	3294	1889	6550
5530	3456	2033	6850
5607	3565	2208	7224
5609	3596	2263	7704
5888	3654	2264	8553
6098	3690	2550	8600
6203	3713	2687	8671
6356	3929	2690	8754
6416	4086	2720	9563
6528	4360	3283	9611
6548	4547	3284	9656
6549	4593	4288	10112
6550	4883	4541	51776
6567	5213	5347	55872
6615	5241	5371	65010
6850	5311	5524	79444
6863	5315	5530	80312
7018	5321	5607	353376
7031	5341	5609
7224	6098	5888
7704	6197	6416
8078	6203	6531
8087	6528	6548
8314	7514	6549
8517	8435	6550
8553	8505	6567
8647	8517	7031
8671	8850	7224
8743	9075	7704
8754	9518	8078
8797	10365	8314
8850	29126	8553
9518	50507	8600
9563	51478	8671
9611	54429	8754
9656	55818	9388
10112	55968	9563
27022	56616	9611
29126	60674	9656
50507	90550	10112
51478	134864	51520
51520	152007	51776
51776	406901	55065
55065	406949	55847
55847	134	65010
58157	1270	80312
65010	1553	353376
79444	2078	407024
79719	2322
80312	2572
89780	2580
353376	2911
406937	4233
406949	5292
	5764
	7015
	7443
	8324
	8678
	11096
	22882
	29110
	81631
	89780
	373156
	406921
	406986
	494333
	835
	843
	1514
	3678
	4041
	4286
	5052
	29122
	64780
	100124700
	811
	1003
	1394
	1814
	2717
	3269
	3759
	5337
	6367
	6558
	7450
	29925
	151306

## Sheet: ITCM
ITCM_Formula1	ITCM_Formula2	ITCM_Formula3	ITCM_Formula4	ITCM_Formula5
367	18	760	2687	5743
4306	1646	2932	842	4843
2101	216	5644	597	43
2737	7915	5743	581	596
8856	759	4843	5970	6647
5914	760	3791	5743	5644
54658	1490	808	4792	760
4129	1196	2099	841	2099
4598	3576	367	836	367
9971	1543	2100	4137	4313
30	1548	1017	2099	1017
10449	54541	5742	760	150
34	1789	6331	2932	152
35	1848	6256	5644	174
38	2263	4988	6256	177
39	2535	1128	4843	196
641371	2729	154	367	57016
134526	2730	231	2100	8644
641372	3162	890	1017	248
51	3251	3757	890	405
8309	3304	2891	5742	581
2182	3638	4835	4129	836
51703	3727	6531	231	840
57016	5605	4129	154	847
1645	57787	153	2805	873
8644	4502	148	2628	6347
116519	5514	43	1509	3627
467	11046	150	590	3576
578	23657	2908	18	1543
836	7041	6530	43	1545
6351	7157	5328	808	1576
890	10626	4128	6331	1738
891	7360	581	3757	1956
1017	54575	3162	4128	7458
1026	54659	836	153	2053
1027	54577	596	150	2335
1352	54576	6647	6531	2548
1374	5743	7054	196	2671
3576	5742	1644	259266	2932
1543	5644	3359	596	2936
1544	4843	4985	332	3458
1555	2932	6532	645	3480
1571	2100	7124	672	3553
1576	2099	5970	891	3569
1666	1128	3551	1401	3667
8694	1017	279	3576	3725
84649	367	3938	1649	390245
11080	154	1544	2769	3913
1950	148	1277	2770	5594
79071	4129	210	2936	5595
2168	4128	6476	3028	4286
2167	31	2180	3553	4351
2194	47	3098	3569	4790
2222	231	2752	9493	4791
2339	57016	2182	4524	4792
2342	246	842	4609	56923
3030	240	7040	8856	26986
3032	249	5578	142	5423
3156	351	5444	5325	51426
3162	245972	5241	10891	5645
3265	771	4306	3276	5646
3383	23632	4133	55312	5970
3603	761	3725	6002	10599
3552	762	841	9356	28234
3553	763	94033	134864	11309
7850	11238	23462	7124	7039
3630	765	7013	7157	7124
3990	766	7173	7201	3727
23175	768	6898	1128	3726
51085	836	5740	2908	7040
4314	991	5340	3791	4318
10398	1312	5313	6530	2353
8431	1489	5213	4233	2100
5105	2920	4790	3458	1392
23590	1611	653361	8648	31
123	51726	4035	3359	47
5465	1803	3565	6532	231
5468	10570	3456	6257	246
5875	1958	2990	4985	240
5876	10919	2950	148	249
387	63916	152007	11140	351
389	2077	2194	4780	245972
6256	2194	1906	4052	759
6319	23768	847	3606	771
79966	2324	335	9213	23632
6317	2539	8639	7412	761
788	2548	240	6720	762
376497	1647	1645	6648	763
11001	2597	31	6647	11238
23657	2671	1555	5770	765
7124	2744	1889	51422	766
54659	2936	2539	5468	768
54657	3065	51	5447	991
54578	83933	1962	4860	1312
54600	79885	5594	653361	1489
7363	3066	339221	3630	2920
7364	8841	51191	3480	1611
6531	9759	23542	3329	51726
6530	10014	5175	3309	1803
5743	10013	5777	3297	10570
5742	51564	2596	3162	1958
2891	55869	7157	2395	10919
1128	9734	6774	1535	63916
154	3141	6714	595	2077
150	3028	6401	6347	2194
4843	3320	5770	847	23768
2099	3326	5733	4988	2324
760	7184	5582	5241	2539
5644	3336	4846	7442	1647
5241	50615	4792	112849	2597
6331	390245	4318	64175	2744
43	56992	4314	55214	3065
2100	9585	4313	10536	83933
2932	11004	4319	5033	79885
6532	5607	4312	8974	3066
4985	5594	4170	25973	8841
153	5595	9479	11212	9759
148	4170	5599	5478	10014
3757	55669	9516	5479	10013
1956	4282	3636	5480	51564
3791	4312	3569	10105	55869
808	4313	3553	9360	9734
2628	4318	3383	10465	3141
590	4351	2353	5625	3028
18	4353	2247	5831	3320
3065	84311	356	29920	3326
83933	92399	50506	65263	7184
79885	4693	1508	117247	3336
3066	4846	1437	11254	50615
8841	28989	1385	6534	56992
9759	11235	1026	384	9585
10014	5226	1021	435	11004
10013	5347	1019	445	4128
51564	10733	894	113451	4129
55869	25824	595	222545	5607
9734	5770	834	4846	4170
81631	5806	332	6583	55669
6709	5894	598	6584	4282
4988	119559	1386	6541	4312
2908	6622	10598	84889	4353
2890	6720	6590	6545	84311
2805	202374	6517	1544	92399
1509	6817	5709	4842	4693
240	6799	3037	216	4846
231	6818	1733	2875	28989
27087	6819	7498	2741	11235
55662	7299	7412	2891	5226
5467	11065	6772	4313	5347
2769	11157	5530	4319	10733
4835	5054	5468	4312	25824
7442	9154	9970	3725	5770
8648	9153	8856	2697	5806
4322	64078	3643	2152	5894
4317	2030	2946	1576	119559
351	6517	2944	840	6622
842	6898	1576	283871	6720
581	1890	1545	6688	202374
7040	890	1543	7350	6817
5578	6331	207	6863	6799
5444	808	8644	2993	6818
4133	8648	196	2150	6819
3725	3757	1728	3726	7157
841	6531	1956	2596	7299
596	6530	4233	7039	11065
6647	8644	3458	6869	54575
51477	5058	351	5879	54659
5733	8989	5925	5443	54577
3479	6256	840	5595	54576
283871	6532	3558	5594	6331
6688	150	27113	354	6256
7350	7498	7011	3284	1128
6863	9194	5580	3043	154
4780	5313	2335	2752	890
2993	4719	3692	2670	6531
2150	4199	3576	2623	6530
3726	2902	6347	2353	5742
2596	2875	8648	2057	148
7039	2805	1610	11330	3757
6869	2720	2101	1385	2891
5970	2628	6564	8912	6532
5879	1509	6566	240	808
5443	1491	9376	207	5328
4792	994	11309	5243	5241
4312	847	52	627	3359
5595	590	57016	1080	153
5594	27032	590	1571	7442
354	217	1548	1621	4835
3284	6347	2043	3976	4131
3043	1535	2235	4353	5228
2752	653361	2512	4907	7498
2670	9376	2729	4908	7054
2623	11309	2730	5111	5624
2353	6696	2936	11331	94033
2057	6714	2938	10535	23462
11330	7040	3552	6447	7013
1385	7046	4097	8647	7173
8912	7048	4199	25	6898
207	4835	4353	51	5740
5243	2891	4489	2181	5444
216	5328	4502	9131	5340
627	153	4609	213	5313
1080	43	5196	284	5213
1621	94033	5226	285	653361
3976	23462	22949	317	4035
4128	7013	5771	341	3565
4353	7173	10864	467	3456
4907	6647	140809	468	2990
4908	5970	7295	9474	2950
5111	5740	7296	472	152007
11331	5444	5243	572	1906
10535	5340	9429	9531	335
6447	5213	26253	578	8639
8647	4790	4780	8915	1645
25	4035	6095	598	1548
2181	3565	19	9774	2939
9131	3456	9619	624	2729
213	2990	64240	637	6915
284	2950	64241	329	3689
285	152007	177	663	5447
317	1906	366	664	3156
341	335	374	665	3630
468	8639	857	796	4988
9474	1645	859	797	4133
472	5925	6346	835	6403
572	596	6351	837	5879
9531	3725	1050	839	5579
8915	7124	1066	6348	3481
598	6915	1071	1026	2670
9774	3569	23601	1027	695
624	3689	1435	1029	7306
637	3553	2920	1051	51191
329	5447	1583	1072	8816
332	3156	1593	8837	10598
663	3630	10858	11200	6696
664	5241	1581	80781	6649
665	4988	81501	9377	6517
796	4133	1718	1374	5709
797	4973	1717	1457	5118
835	51191	1734	1460	6373
837	8816	1978	1588	4824
839	10598	355	1557	4780
840	6649	2222	1559	3099
847	5709	9965	1565	3037
6347	5118	2252	1676	862
6348	6373	2264	1843	842
595	4824	2321	1869	1364
1029	4780	2773	1906	1870
1051	3099	2778	1950	1869
1072	3037	2811	1956	1733
8837	862	1839	83939	2002
11200	842	338442	1965	891
80781	1364	3156	2064	7412
9377	1870	3557	2081	7153
1457	1869	3624	2101	7150
1460	1733	3667	2167	7056
1588	581	4254	2171	6783
1557	2002	3916	355	6772
1559	891	3931	3169	5054
1565	7412	3949	1647	6401
1649	7153	4023	2597	860
1676	7150	81631	2643	5925
1843	7056	10299	9518	11186
1869	6783	4481	2746	5921
1906	6772	4598	2950	5733
83939	6401	4864	3001	5728
1965	860	7376	3014	5578
2064	11186	10062	3091	5468
2081	5921	9971	3265	5467
2171	5733	128506	7184	5465
355	5728	5023	3479	5327
3169	5579	5338	3593	142
1647	5578	5465	3716	4953
2597	5468	29968	3736	9970
2643	5467	5879	3827	8856
9518	5465	28984	3956	1728
2746	5327	5997	4057	9520
2950	142	6097	4133	4609
3001	4953	6194	5604	4314
3014	9970	6319	6885	8972
3091	8856	6507	1432	3659
7184	1728	64078	5599	3643
3309	9520	8140	5601	3558
3359	4792	6713	4170	3552
3480	4609	8878	4193	3586
3593	4314	6720	4323	3486
3569	8972	6721	4318	3383
3716	3659	6770	6307	3315
3736	3643	7078	2475	3309
3827	3558	116211	4586	3297
3956	3552	27346	727897	3162
4057	3586	1646	4790	3091
5604	3486	7253	4803	2946
6885	3481	216	4831	2944
1432	3458	217	4864	2697
5599	3383	218	1728	2152
5601	3315	221	9970	2065
4170	3309	3315	4914	2064
4193	3297	5914	58488	3692
4323	3091	3269	5236	1950
4313	2946	1813	5321	50506
4318	2944	10006	7941	1544
6307	2697	2152	5328	1509
2475	2353	948	5329	1401
4586	2152	54583	5465	1281
727897	2065	54205	5467	1277
4609	2064	8972	4659	1147
4790	3692	151056	9588	11200
4803	1956	3661	5562	1029
4831	1950	728	5578	1026
4842	50506	59341	5580	959
4846	1576	7442	5581	595
4864	1545	7099	5591	857
1728	1544	5595	5747	841
9970	3627	6667	8767	650
4914	1401	2717	6197	332
142	1281	7352	6198	598
58488	1277	5697	6275	207
5236	1147	4435	6342	9429
5321	11200	5948	5054	5320
7941	1029	2168	6582	3455
5328	1026	2641	4087	793
5329	959	885	4088	929
4659	595	7351	6667	8600
9588	857	6646	6714	4982
5562	841	6514	6774	7097
5580	650	5054	387082	7038
5581	332	5467	6865	5972
5591	598	3651	55775	51561
5747	207	5066	7010	1594
8767	196	4915	7040	1591
6197	9429	3630	7076	23621
6198	6403	2064	7078	1719
6257	695	2028	7108	2395
6275	5879	23549	8797	6319
6342	942	1401	8795	2348
5054	162514	627	7132	2350
6582	5222	118429	8718	190
4087	1429	942	8743	7298
4088	5530	941	7167	13
6667	1020	958	7187	19
6714	8851	7306	9618	340273
6774	54205	5590	8989	4363
387082	1738	5579	79054	84945
6865	2053	8816	55503	32
55775	4985	6696	7351	91452
7010	27250	6649	54658	55331
7076	23411	5118	54575	2532
7078	6667	6373	54577	54988
7108	6670	4824	54576	58
8797	6671	3099	54600	59
8795	65986	862	7726	70
7132	52	1364	3172	10881
8718	9131	1870	6927	140625
8743	578	1869	60	92
7157	8678	2002	7498	8038
7167	896	891	1548	8749
7187	898	7153	1645	283383
9618	1019	7150	2939	10149
8989	1027	7056	2729	84059
79054	1071	6783	2890	137872
55503	1499	860	994	133
7351	1588	11186	10598	10551
54575	1557	5921	6590	205
54577	1649	5894	6517	9590
54576	9451	5728	5709	213
7412	1965	5447	3037	216
3458	1978	5327	1733	10840
1019	2081	142	6772	81693
3558	151306	4953	6401	57763
151056	3290	9520	5530	27063
3931	4193	3659	3643	253650
3586	4194	3586	3551	54443
339221	2475	3486	3383	55107
4023	5423	3481	2946	8125
50506	5562	3309	2944	9546
942	5563	3297	1545	324
941	5564	3091	1543	338
958	5565	2697	8644	348
5948	5571	2065	4023	89872
2033	51422	1950	6915	9870
6584	53632	3627	3689	384
5728	5771	1509	3156	9824
5130	5777	1281	23411	9411
1277	5792	1147	4541	2909
51191	6097	11200	3565	84159
29880	6198	1029	3283	10123
9521	10599	959	133522	57561
10197	28234	650	129831	57412
10598	55031	6584	7041	51666
6517	7874	5130	7226	55723
7226	152	29880	4288	40
5709	174	9521	580	8623
862	177	8837	922	443
248	248	10197	7031	259266
331	405	7226	54716	467
6528	840	248	387	1388
5925	873	331	5888	472
4953	7458	6528	5034	50617
2206	2335	2206	4547	540
3643	3480	4193	4502	64756
3565	3667	3596	3949	6310
3596	3913	8517	2690	6790
8517	4286	3480	2688	567
2538	4791	2538	2550	578
486	56923	486	2208	590
2208	26986	2208	2033	10018
3692	51426	1588	3692	255877
54205	5645	572	1889	613
1021	5646	324	1589	51283
959	7039	83540	857	8553
894	6774	9536	8314	79365
324	5914	7299	8702	636
31	5292	5111	338	329
83540	2670	108	7415	330
9536	2006	9131	6529	655
7498	2908	578	4973	664
7299	218	8678	7306	665
7153	221	896	51191	666
7150	4306	898	8816	672
4233	7442	1027	6696	675
108	23597	1499	6649	23476
55867	326	1557	5118	54014
9356	27302	1649	6373	699
9376	8900	9451	4824	701
128	57820	1965	2920	79762
834	283316	2081	3099	718
190	64793	151306	862	719
7253	1107	3065	1364	730
79587	10063	83933	1870	377677
875	55172	79885	2002	10369
1036	8344	3066	7153	23705
51380	51170	8841	7150	796
1491	3512	9759	7056	801
10919	3754	10014	6783	84254
2729	374654	10013	860	837
2730	375612	51564	5925	839
2806	145497	55869	11186	57332
2937	55168	9734	5921	147372
4255	4661	3290	5894	91409
9054	152518	4194	5733	6352
117247	4829	2475	5728	8900
2324	83540	5423	5579	9133
2321	128368	5562	5444	896
695	56139	5563	5327	898
5319	9752	5564	4953	901
632	5141	5565	9520	10309
823	5828	5571	4314	9973
5741	221692	51422	8972	22948
5744	5286	53632	3659	29126
733	163404	5792	3558	958
1579	5567	6198	3552	922
199974	5967	10599	3586	83692
2864	29935	28234	3486	993
338557	9748	55031	3481	9578
2395	27290	7874	3315	55143
51228	285051	152	2065	64866
2760	11022	174	50506	999
53831	25917	405	3627	1012
3172	5987	873	1281	1001
23643	23190	1738	1277	1007
64127	7365	7458	1147	983
5049	84128	2053	959	1019
5320	85446	2548	650	1027
26279	170958	2671	31	1033
10891	1182	390245	9429	634
7099	1511	3913	5130	1051
7436	2678	4286	1019	1063
55937	3479	4351	4306	2491
375	3605	4791	32	9731
382	5599	56923	52	80817
801	4878	26986	353	80205
805	5294	51426	641	1111
10455	5580	5645	694	27243
2169	5617	5646	7832	140578
2280	5747	7039	10950	1142
2978	7128	5292	79714	27141
5569	7163	2670	9134	11113
5530	151056	2006	993	51192
5534	2641	249	990	548596
5566	2596	23597	10036	1184
5817	2206	326	8208	9071
5957	3596	27302	2055	1366
7097	10006	8900	65260	10332
27095	948	57820	1376	1047
64805	3931	283316	54541	1201
7054	339221	64793	11072	1259
6401	7011	1107	8507	1270
5327	7352	10063	2232	6900
2697	5697	55172	55810	7373
2152	4435	8344	8321	1282
3688	5948	51170	80273	57017
1281	6319	3512	3064	1353
1786	2168	3754	3399	132864
8973	885	374654	81875	22849
1103	7351	375612	10112	10404
2571	6646	145497	9355	54544
19	6514	55669	57470	1385
9370	3651	55168	55388	1435
183	5066	4661	9019	1499
197	4915	152518	29960	1075
335	4023	4829	2956	1515
338	2028	128368	4507	8452
506	23549	56139	93129	6372
948	627	9752	79728	7852
1050	118429	5141	55825	260293
1052	23542	5828	53918	54798
1376	5175	221692	23612	1634
1401	5582	5286	55367	1649
2149	4319	163404	79156	54541
2641	9479	5567	23654	7913
2688	9516	5967	8493	55635
27198	3636	29935	5564	201140
338442	2247	9748	29893	22943
8843	356	6622	7803	9787
3952	1508	27290	83480	8701
3991	1437	285051	5889	131118
4018	1385	11022	5912	1786
4837	1021	25917	23029	1788
10062	894	5987	5981	1789
5175	834	23190	6004	1805
5563	1386	7365	7737	1814
5729	6590	84128	127544	1824
5730	3551	85446	29901	1834
23475	941	170958	6382	667
56729	958	1182	644096	11221
949	279	1511	27244	1849
6906	29946	2678	6446	8444
22933	5924	3479	7884	9427
23409	3495	3605	6510	1907
6566	3713	4878	6733	80303
9123	7099	27250	23435	51162
10864	7097	5294	7032	1999
10999	9971	5617	7033	2005
160728	7290	5747	57103	79993
11309	27165	7128	54962	5167
7201	5590	7163	79134	285203
7448	3949	6915	8744	2051
2671	5737	3689	7156	2067
11201	3767	29946	1861	54821
51426	6850	5924	51499	9700
3276	2645	3495	10346	83715
11168	1080	3713	22954	54845
196	3248	7097	10475	2114
405	51327	7290	57050	374393
896	1356	27165	7508	84668
898	54583	6403	9189	148753
3627	2237	695	9841	57613
3689	2495	5737	677	2177
9682	2395	3767	7752	355
27035	3039	6850	7753	10922
6648	3040	5347	7775	79633
114548	79661	2720	26152	10826
5732	252969	2645	7596	2204
9033	7018	1080	27300	10979
759	7037	3248	4363	2243
23632	48	51327	1244	2256
763	9289	1356	79915	2253
766	213	2237	2056	2260
3034	230	2495	2737	2273
3067	118932	2395	9734	2218
10991	353322	3039	190	201163
36	302	3040	2516	2312
586	130340	79661	5914	2319
587	317	252969	6606	2332
55699	348	7018	6607	2352
5096	10620	7037	10413	2354
994	57561	48	1977	2296
4199	9474	9289	3845	2305
2902	472	213	55315	93986
2875	567	230	6566	80020
112849	572	118932	9123	2356
64175	602	353322	9194	2487
55214	811	302	6578	2488
10536	6352	130340	11309	2512
5033	901	317	279	2517
8974	9236	348	3938	170384
25973	126731	10620	210	2525
11212	135228	57561	6476	2558
5478	929	9474	2180	2560
5479	11314	472	3098	51083
5480	965	567	2182	26290
10105	970	602	5320	2621
9360	972	811	4598	2632
10465	1032	6352	9971	2643
5625	284040	901	30	2645
5831	79094	9236	10449	2650
29920	1116	126731	34	2657
65263	1178	135228	35	9518
11254	9976	929	38	9573
6534	23283	11314	39	79153
2312	79901	965	641371	2669
7068	1591	970	134526	85476
123228	9595	972	641372	8836
222545	1616	1032	8309	2692
6583	140947	284040	51703	51659
6541	1668	79094	57016	2705
6542	9249	1116	116519	219970
84889	55619	1178	6351	2784
6545	79733	9976	1352	2786
4089	1991	23283	1555	2801
384	2012	79901	1666	23015
435	2034	1591	8694	2262
445	2056	9595	84649	56261
113451	2162	1616	11080	23432
116443	2147	140947	79071	2861
27032	56975	1668	2168	9283
5836	2235	9249	2194	2830
5313	10211	55619	2222	2875
84706	2512	79733	2339	57476
27232	2619	1991	2342	2893
2720	2852	2012	3030	2901
1499	2857	2034	3032	145258
279	2937	2056	3603	2957
217	8290	2162	7850	2987
212	57817	2147	3990	51454
211	3077	56975	23175	9001
2731	27306	10211	51085	3040
116444	9957	2619	10398	3046
6470	440498	2852	8431	338442
189	3305	2857	5105	4524
64902	3313	2937	23590	4548
275	10808	8290	123	4552
570	3397	57817	5875	4582
1738	3398	3077	5876	200958
23464	3399	27306	389	4084
2653	3592	9957	6319	25878
2741	3593	440498	79966	4603
2742	3606	3305	6317	4619
8001	115811	3313	788	4624
2743	3394	10808	376497	29895
10249	3684	3397	11001	55892
92292	221895	3398	23657	4651
219970	55818	3399	54659	140469
2841	3815	3592	54657	4648
2903	113730	3593	54578	10003
2904	3855	3606	7363	4678
2905	144501	115811	7364	9
2906	3887	3394	3065	89795
51268	3920	3684	83933	54892
6472	24141	221895	79885	23397
140679	3955	55818	3066	10403
206358	3980	3815	8841	10397
9152	4015	113730	9759	3340
6536	126364	3855	10014	81607
98	4065	144501	10013	55247
8573	81631	3887	51564	4756
1356	199675	3920	55869	348938
1487	79772	24141	81631	54413
9266	64231	3955	6709	4828
7913	10397	3980	27087	4833
2246	4783	4015	55662	23057
87769	58157	126364	4835	10874
10243	58484	4065	4322	4826
3064	114548	199675	4317	4855
5816	23596	79772	351	50507
6035	114885	64231	51477	4883
5172	5027	10397	151056	4889
51099	54681	4783	3931	9572
50	84333	58157	339221	9315
27329	5210	58484	942	56675
353	8395	114548	941	8828
1360	122618	23596	958	4913
1431	8611	114885	5948	59277
58190	5376	5027	29880	4914
9146	79070	54681	9521	81788
3141	26051	84333	10197	83540
259307	10394	5210	248	51203
3704	5657	8395	331	4942
25818	5971	122618	6528	4946
11157	56729	8611	2206	4951
4191	5996	5376	3596	11339
5213	5997	79070	8517	118427
59338	22836	26051	2538	283298
5346	6038	10394	486	2652
440503	83853	5657	54205	5005
6037	6167	5806	1021	126014
284111	6286	5971	894	55214
7015	148398	56729	324	5033
7018	5271	5996	83540	8974
7915	143686	22836	9536	5036
444	220134	6038	7299	5066
54583	4891	83853	108	196743
5019	284129	6167	55867	124222
8985	144195	6286	9376	23598
6389	6518	148398	128	5077
6391	64116	5271	834	7849
6561	30061	143686	7253	55872
9058	4091	220134	79587	64081
64849	4092	4891	875	10336
1468	6648	284129	1036	5105
8801	6272	144195	51380	5106
56670	8878	6518	1491	9768
249	6794	64116	10919	5108
771	55959	30061	2730	26577
761	26136	4091	2806	5141
762	7036	4092	2937	5154
11238	201799	6648	4255	5156
765	164656	6272	9054	5159
768	8743	6794	2324	5157
1803	79865	55959	2321	10611
2548	57616	26136	695	79834
2744	25828	7036	5319	5175
3320	7324	201799	632	5204
3326	7389	164656	823	5209
4351	55062	8743	5741	5210
5770	6257	79865	5744	5230
47	5243	57616	733	10424
246	23300	25828	1579	51105
245972	993	7324	199974	22822
991	4257	7389	2864	7262
1312	2052	55062	338557	162466
1489	64816	6257	51228	10745
2920	1586	10018	2760	8301
1611	25	683	53831	5295
51726	121642	6364	23643	79837
10570	338	1278	64127	5586
1958	406	1565	5049	84647
63916	545	1571	26279	50487
2077	613	1673	7099	5329
23768	664	2074	7436	5336
2539	998	2308	55937	5334
2936	9575	2309	375	59339
3028	1345	3939	382	9842
3336	1407	389692	801	5352
50615	1408	4482	805	5375
390245	7852	79035	10455	5427
56992	1759	10135	2169	8497
9585	10059	4967	2280	5481
11004	2033	5308	2978	152926
5607	2101	10891	5569	23645
55669	51024	6464	5534	9989
4282	2526	23411	5566	9055
92399	2529	22933	5817	63976
4693	2551	23410	5957	9581
11235	2737	23408	7097	5557
5226	2885	6662	27095	5565
5347	3146	7042	64805	5577
10733	5604	6513	7054	23683
25824	5601	5581	3688	5591
5806	4137	2324	1786	5618
5894	4255	59	8973	128674
119559	4316	3350	1103	5627
6622	4793	3361	2571	136242
6720	5187	2628	19	283659
202374	8864	23300	9370	10197
6817	5591	993	183	5727
6799	387	6817	197	8643
6818	388	4257	335	256297
6819	8737	2052	506	5753
11065	11035	64816	948	5784
5228	6195	1586	1050	5780
23411	9252	25	1052	5787
4541	6402	121642	2149	5817
3283	55775	338	2641	137902
3455	7224	406	27198	201475
57552	7385	545	338442	81876
5187	331	613	8843	5896
3842	3779	664	3952	253959
2247	10242	759	3991	9693
4860	27345	771	4018	65059
32	4191	23632	4837	5915
52	5305	761	10062	5933
641	7941	762	5175	10432
694	5499	763	5563	27316
7832	6579	11238	5729	8434
10950	53919	765	5730	28954
79714	353189	766	23475	5978
9134	7067	768	56729	84666
993	7068	998	949	5984
990	7276	9575	6906	56963
10036	54658	1345	22933	8786
8208	4317	1407	23409	5998
2055	2890	1408	10864	387
65260	27232	7852	10999	389
54541	212	1759	160728	54453
11072	210	10059	7448	8153
8507	3791	1803	2671	50862
2232	80168	10919	11201	140545
55810	3240	2033	51426	6049
8321	10891	51024	11168	64221
80273	8050	2526	405	6095
3315	133522	2529	896	6097
3399	51596	2551	898	6119
81875	7019	2597	9682	6138
10112	4899	2737	27035	6132
9355	2986	2744	114548	6184
57470	3371	2875	5732	6193
55388	7054	2885	9033	10325
9019	5973	3141	759	6241
29960	4968	3146	23632	6251
2956	931	3028	763	6281
4507	4311	5604	766	6275
93129	3938	5601	3034	161394
79728	84706	4137	3067	9733
55825	1571	4255	10991	6303
53918	1294	4316	36	55800
23612	1284	4719	586	6337
55367	3067	4793	587	6341
79156	6513	5187	55699	223117
23654	5581	8864	5096	9723
8493	2321	5591	4199	57337
5564	59	387	2902	84947
29893	5111	388	2312	347735
7803	1636	8737	7068	5055
83480	1816	11035	123228	29950
5889	4322	6195	6542	83667
5912	3690	9252	4089	55209
23029	8829	6402	116443	10262
5981	3688	55775	27032	6422
6004	4323	7224	5836	6425
7737	632	7385	5313	8910
127544	5047	55586	84706	151246
29901	116	2822	27232	9047
6382	4363	51477	2720	6464
644096	10257	3612	1499	79801
27244	10057	10768	217	6469
6446	9370	4860	212	6470
7884	1050	55509	211	6492
6510	1440	5305	2731	221150
6733	1559	54658	116444	6502
23435	8694	30	6470	201780
7031	2167	10449	189	6566
7032	4547	34	64902	6573
7033	50507	35	275	6512
57103	10062	38	570	6580
54962	6462	39	1738	387775
79134	51548	641371	23464	85413
8744	8435	134526	2653	5002
7156	7402	641372	2742	9376
1861	1109	8309	8001	291
51499	3952	51703	2743	283130
10346	2993	116519	10249	92014
7726	51294	467	92292	1811
22954	6439	1352	219970	11001
10475	116443	1374	2841	6513
57050	652	1666	2903	81031
7508	26230	8694	2904	154091
9189	29880	84649	2905	6514
9841	9521	11080	2906	7781
677	8837	79071	51268	7782
7752	10197	2167	6472	55089
7753	7226	2339	140679	30061
7775	6528	2342	206358	57210
26152	8517	3030	9152	113235
7596	2538	3032	6536	159963
27300	486	3265	98	200010
2554	2208	3603	8573	9056
2555	324	7850	1356	6550
2556	55650	3990	1487	9353
2557	1717	23175	9266	4088
2558	183	51085	7913	6627
2559	999	10398	2246	6638
2560	7827	8431	87769	6640
2561	6615	5105	10243	6666
2562	7431	23590	5816	6659
2563	147	123	6035	30812
2564	146	5875	5172	6667
2565	151	5876	51099	6668
2566	1812	389	50	10615
2567	1813	79966	27329	6678
2568	1814	6317	1360	147841
55879	2534	788	1431	57405
51053	3350	376497	58190	6690
23300	3351	11001	9146	50859
4257	3352	23657	3141	161742
356	3354	54659	259307	10252
2052	3355	54657	3704	81848
64816	3356	54578	25818	6714
1586	3357	54600	11157	6426
121642	3358	7363	4191	6751
406	3361	7364	5213	57519
545	3362	32	59338	6774
613	3932	353	5346	6781
998	6916	641	440503	27347
1147	1595	694	6037	6809
9575	7253	7832	284111	6815
1345	36	10950	7015	6822
1407	586	79714	7018	6820
1408	587	9134	7915	11346
7852	55699	990	444	6857
1759	117247	10036	54583	83849
10059	5836	8208	5019	10460
51024	29080	2055	8985	8148
2526	7038	65260	6389	6876
2529	7849	1376	6391	50839
2551	7080	54541	6561	259289
2885	3140	11072	9058	259292
3146	2304	8507	64849	259296
3248	125	2232	1468	23232
3551	364	55810	8801	57465
3949	366	8321	56670	6997
4137	375	2643	249	26136
4286	2954	9518	771	7048
4316	51477	80273	761	79875
4719	3708	3064	762	7070
4793	4668	81875	11238	29090
8864	9061	10112	765	7078
388	30814	9355	768	7089
8737	1787	57470	1803	7098
11035	3359	55388	2548	7099
6195	2864	9019	2744	23671
9252	19	29960	3320	79022
6402	9619	2956	3326	25789
6403	430	4507	4351	27346
7224	1082	93129	47	26022
7385	1387	79728	246	11013
2938	1734	55825	245972	5321
2944	1735	53918	991	4306
2939	2155	23612	1312	2908
2946	2170	55367	1489	1977
3145	9415	79156	1611	3845
5579	338557	23654	51726	4860
8851	2938	8493	10570	55315
7057	3172	29893	1958	2101
2335	3567	7803	63916	2737
999	3745	83480	2077	5914
59	54207	5889	23768	54658
5550	4688	5912	2539	4598
4778	10499	23029	3336	9971
2624	5338	5981	50615	30
7011	9356	6004	390245	10449
7352	2769	7737	56992	34
5697	30817	127544	9585	35
4435	8705	29901	11004	38
885	57214	6382	5607	39
6646	10170	644096	55669	641371
6514	2774	27244	4282	134526
5340	374897	6446	92399	641372
3651	283375	7884	4693	51
5066	4598	6510	11235	8309
4915	30	6733	5226	2182
2028	10449	23435	5347	51703
23549	34	7031	10733	116519
1071	35	7032	25824	6351
118429	38	7033	5806	1352
1717	39	57103	119559	1374
7827	641371	54962	6622	1555
6615	134526	79134	202374	1571
7291	641372	8795	6817	1666
7431	51	8744	6799	8694
9429	8309	7156	6818	84649
5406	2182	1861	6819	11080
10390	51703	51499	11065	79071
55349	10554	10346	5228	2168
1119	116519	7726	3455	2167
1120	346	22954	57552	2222
89832	467	10475	5187	2339
1139	6351	57050	3842	2342
9468	1352	7508	2247	3030
162466	1374	9189	27165	3032
5337	1555	9841	218	3265
5338	1666	677	221	3603
6580	84649	7752	23597	7850
6581	11080	7753	30817	3990
23446	1891	7775	326	23175
57153	79071	26152	8705	51085
126969	2222	7596	27302	10398
80736	2339	27300	8900	8431
60482	2342	4321	57820	23590
8854	137964	4322	283316	123
701	3030	9600	57214	5875
9332	3032	3676	64793	5876
55143	3265	5321	1107	79966
1111	3603	2805	10063	6317
1137	7850	994	10170	788
1141	3990	18	55172	376497
81035	23175	36	2774	23657
1440	64900	586	8344	54657
1471	51085	587	51170	54578
1514	10398	55699	3512	54600
1524	8431	117247	3754	7363
1794	5105	5836	374654	7364
2632	23590	11157	375612	5243
3003	123	9154	145497	18
3606	5875	9153	55168	1646
3560	5876	2030	4661	7915
9493	389	1890	152518	1490
4256	79966	29080	4829	1196
4522	6317	7038	128368	1848
10400	788	7849	56139	2263
5790	376497	7080	9752	2535
10287	11001	3140	5141	2730
57140	54657	2304	5828	3251
6422	54578	1020	221692	3304
6575	54600	8851	5286	3638
10998	7363	6670	163404	5605
9056	7364	6671	5567	57787
6594	2312	65986	5967	4502
9021	123228	125	29935	5514
7128	29107	364	374897	11046
83549	2796	375	283375	7041
64333	283871	2954	9748	10626
51348	55602	3708	27290	7360
114569	7077	4668	285051	1813
55016	5154	5047	11022	2628
9172	3447	9061	25917	8645
11333	3693	30814	5987	1558
23532	3953	1787	23190	1188
147	3718	246	7365	635
146	355	2864	84128	23743
151	2149	430	85446	875
152	185	1082	170958	1373
1812	59272	1387	57491	2752
1813	8824	1559	429	27232
1814	2687	1735	1553	92935
1816	11181	2155	1558	4143
2534	6476	2170	1572	4144
3350	5972	9415	29785	27430
3351	4860	338557	1577	10988
3352	5320	3172	2052	4482
3354	9955	3567	2053	51734
3355	2939	3745	2252	22921
3356	2752	54207	2521	5723
3357	2643	4688	2642	117247
3358	57704	10499	8870	5319
3361	211	9356	4157	30814
3362	7345	2769	4159	4317
3932	2521	30817	4160	2720
6916	6688	8705	4161	1491
1595	7350	57214	10403	8648
3037	6863	10170	4791	151056
3938	2150	2774	5053	23597
210	3726	374897	7356	30817
6476	6869	283375	6855	326
2180	5443	10554	6932	8705
3098	354	346	2170	27302
9154	3284	1891	3174	57820
9153	3043	137964	3906	64793
64078	2623	64900	5047	1107
2030	2057	2312	5375	10063
6898	11330	7068	5538	55172
1890	8912	123228	6010	51170
29080	1621	29107	10057	3754
7173	3976	2796	6059	374654
7038	4907	283871	23	55168
7849	4908	55602	9619	4829
7080	11331	7077	22985	56139
3140	10535	5154	59	9752
2304	6447	3447	118	5828
1020	8647	3693	23394	5286
2053	2181	3953	121536	163404
27250	284	3718	3267	5567
6670	285	2149	10555	5967
6671	341	185	55326	374897
65986	468	59272	27245	283375
125	9531	8824	79026	9748
364	8915	2687	11214	5987
366	9774	11181	84335	23190
2954	624	5972	271	7365
3708	637	5320	51129	170958
4668	329	4317	54443	283316
5047	663	9955	302	57214
9061	665	3067	383	8344
30814	796	2939	23365	3512
1787	797	116443	8289	375612
218	835	2902	51329	145497
221	837	84706	421	4661
9619	839	27232	55252	152518
430	6348	57704	22926	128368
1082	1051	1491	11016	221692
1387	1072	212	55729	29935
1548	80781	211	10533	27290
1733	9377	1636	23200	285051
1734	1457	7345	538	11022
1735	1460	25824	9334	25917
2155	1565	2521	10409	84128
2170	1676	6688	27113	85446
9415	1843	7350	23786	10768
3567	83939	6863	602	4023
3745	2171	2993	283149	2805
54207	3169	2150	8678	994
653361	9518	3726	673	6584
4688	2746	6869	705	5130
10499	3001	5443	23271	52
1646	3014	354	858	353
23597	3716	3284	11335	641
30817	3736	3043	8030	694
326	3827	2623	23580	7832
8705	3956	2057	54927	10950
27302	4057	11330	63924	79714
8900	6885	8912	6249	9134
57820	1432	1621	4848	990
283316	6307	3976	22837	10036
57214	4586	4907	1397	8208
64793	727897	4908	79848	2055
1107	4803	11331	1500	65260
10063	4831	10535	9646	1376
10170	4842	6447	2017	11072
55172	4864	8647	2921	8507
2774	4914	2181	1536	2232
8344	58488	284	1591	55810
51170	5236	285	1592	8321
3512	5321	341	56603	80273
3754	5329	468	1627	3064
374654	4659	9531	28988	3399
375612	9588	8915	57062	81875
145497	8767	9774	57609	10112
55168	6197	624	1736	9355
4661	6275	637	1657	57470
152518	6342	329	29103	55388
4829	6582	663	9829	9019
128368	4087	665	85440	29960
56139	4088	796	84444	2956
9752	387082	797	667	4507
5141	6865	835	51514	93129
5828	7010	837	1778	79728
221692	7076	839	51143	55825
5286	7078	6348	1783	53918
163404	7108	1051	80153	23612
5567	8797	1072	79180	55367
5967	8795	80781	5610	79156
29935	7132	9377	9451	23654
374897	8718	1457	1975	8493
283375	7167	1460	1978	5564
9748	7187	1676	9669	29893
27290	9618	1843	2027	7803
285051	79054	83939	10613	83480
11022	55503	2171	51575	5889
25917	50848	3169	5393	5912
5987	3717	1647	23196	23029
23190	2550	2746	84261	5981
7365	6584	3001	26291	6004
84128	5130	3014	51024	7737
85446	55867	7184	10211	127544
170958	128	3716	2495	29901
10554	190	3736	8880	6382
346	2224	3827	9513	644096
1891	5319	3956	10146	27244
137964	83667	4057	2678	6446
64900	7031	6885	113263	7884
29107	26279	1432	2745	6510
10006	337	4323	2747	6733
2796	5346	6307	2803	23435
55602	57761	4586	9527	7031
7077	2153	727897	23131	7032
5154	2180	4803	2931	7033
3447	3098	4831	2938	57103
3693	2770	4842	2969	54962
3953	6002	4914	2975	79134
3718	1610	58488	51512	8795
3456	6564	5236	2997	8744
185	6566	7941	57817	7156
59272	2043	5329	26959	1861
8824	4097	4659	3068	51499
2687	4489	9588	8924	10346
11181	5196	8767	29923	7726
5972	22949	6197	3096	22954
5210	10864	6275	3190	10475
8972	140809	6342	221092	57050
9955	7295	6582	84263	7508
2990	7296	4087	3356	9189
57704	9568	4088	3357	9841
1508	206358	387082	10075	677
1636	28977	6865	3667	7752
7345	6041	7010	6744	7753
2521	6300	7076	6453	7775
50848	1066	7108	3717	26152
6513	3661	8797	221037	7596
4502	728	7132	23210	27300
3717	59341	8718	3856	140
2550	7306	7167	144501	572
6590	3674	7187	3912	25
6772	64344	9618	123169	55937
1545	51147	8989	3978	375
6915	23013	79054	51474	382
5447	10018	55503	22998	805
4973	7182	54575	1326	199974
8816	4686	54577	9448	10455
6696	4493	54576	9656	2169
6649	1839	50848	23195	2864
5118	9	3717	9862	338557
6373	2113	2550	4236	2280
4824	1009	4973	8777	2760
3099	7490	55867	4493	2978
1364	54106	128	4494	3172
1870	5159	190	4496	23643
2002	4615	2224	4501	5049
7056	4437	5319	57504	5569
6783	5603	162514	4683	10891
860	1893	5222	9918	5530
11186	1493	27032	10499	5534
5921	940	1429	8031	5566
9520	790	4363	9611	5957
3659	866	83667	57447	27095
3486	10280	26279	91624	9370
3481	6580	337	4763	183
3297	6581	5346	4783	197
2065	9033	57761	55035	506
857	2173	3779	9221	948
650	2638	10242	10528	1050
2224	5375	27345	64710	1052
162514	55937	4191	9972	1557
5222	382	5499	10762	1559
1429	801	6579	55074	1565
4363	805	53919	10606	2149
4791	199974	353189	5062	2641
83667	10455	7067	5116	2688
337	2169	7276	5166	27198
57761	2280	2890	3651	8843
1490	2760	9194	5037	3952
1196	2978	1535	5189	3991
1789	23643	7046	5209	4018
1848	5049	7048	9780	4837
2263	5569	80168	200576	10062
2535	5534	3240	65018	7941
3251	5566	8050	5337	5563
3304	5817	133522	5339	5729
3638	5957	51596	10226	5730
3727	27095	7019	11284	23475
5605	197	4899	79983	56729
57787	506	2986	23683	949
5514	1052	3371	55660	6906
11046	1376	5973	10728	22933
7041	2688	4968	22931	23409
10626	27198	931	29127	9123
7360	338442	4311	56852	10864
8645	8843	1294	10928	10999
1558	3991	1284	9693	160728
1188	4018	1816	9821	7201
10840	4837	2263	64783	7448
635	5729	3690	29803	444
23743	5730	8829	6009	54583
1373	23475	3688	388	5019
92935	949	632	6041	64175
4143	6906	116	9475	10536
4144	22933	5999	23248	8985
27430	23409	2741	6194	6389
10988	9123	51053	6238	6391
4482	10999	1558	9136	6561
51734	160728	1573	58506	9058
22921	7201	120227	10801	64849
4524	7448	2215	57619	1468
4548	1786	2638	23410	8801
4552	10055	10257	6507	56670
5723	65975	383	9962	3791
10768	10054	490	6513	1816
140	7329	978	6514	4985
1977	2735	1577	22950	3269
3845	5744	1786	6597	2854
55315	8600	8074	23049	100
23621	7298	3687	8773	191
1719	7416	9817	8651	356
2153	10846	9365	8835	8698
2147	7726	9612	9021	6402
2770	6927	8505	6651	3034
6002	60	5289	6272	3067
94033	440	5371	65124	10991
23462	9134	5741	6674	27
7013	55635	5829	9552	55803
5740	3009	6439	6683	135
4035	3778	113235	92521	147
152007	3832	121340	8878	10533
8639	389816	6678	23524	570
1610	4215	6901	6794	627
6564	6536	7052	10910	637
2043	89894	4982	9882	659
2235	10628	8600	9779	10486
2512	26013	56302	6949	834
4097	54737	10628	7022	1081
4489	5290	7431	7042	1123
5196	11201	1109	7127	9318
22949	27113	3952	85456	1508
5771	26253	4086	7145	2833
140809	6095	6387	7158	23576
7295	64240	80036	7159	8525
7296	64241	1831	7165	9538
9568	374	1495	7280	2550
55586	859	3728	7284	2554
2822	6346	51294	23352	2555
3612	23601	652	7357	2556
55509	1435	5598	7398	2557
5305	1583	1120	8674	2559
7306	1593	9370	1462	2561
5924	10858	8435	7494	2562
84311	1581	4547	9765	2563
28989	81501	4541	84936	2564
969	1718	3283	57592	2565
7465	9965	135	23557	2566
255738	2252	140	10250	2567
3559	2264	23621	11276	2568
51083	2773	8314	23216	55879
6387	2778	29994	29844	2741
5832	2811	10951	163590	2742
5179	3557	1459	8725	8001
7415	3624	1612	10813	2904
174	4254	2139	56897	2917
6716	3916	2859	23060	2982
814	10299	54737	9406	2997
8678	4481	55361	8165	3146
9451	7376	5429	51272	889
1978	128506	11201	259282	10314
151306	5023	5802	26093	4067
3290	29968	140885	283638	81631
4194	28984	116085	202	64231
5423	6194	7398	1601	65009
5565	6507	7415	153090	4694
5571	8140	1719	10521	4695
51422	6713	124274	11218	4718
53632	6721	10846	79139	4724
5777	6770		54505	114548
5792	116211		5977	81285
6097	27346		1780	55824
10599	3269		150864	10298
28234	2717		222584	5424
55031	9536		23307	27434
7874	4233		2289	26051
177	108		10818	5529
873	5211		64599	5664
7458	6320		51495	5796
3667	858		11143	5868
3913	1981		115207	5883
56923	4214		55004	10125
26986	1977		23367	6196
5645	1536		4008	6447
5646	2184		4082	23411
5292	4200		56947	6564
2006	57491		54471	206358
1182	429		126353	6533
1511	1553		57591	9126
2678	1558		10943	10302
3605	1572		27085	10253
4878	29785		92140	8878
5294	1577		7936	6729
5617	2642		79596	6869
7163	8870		5007	7010
23542	4157		57092	343641
5582	4159		90102	9540
4319	4160		80339	7297
9479	4161		5504	7415
9516	10403		254427	7518
3636	5053		84726	9194
1437	7356		57186	4719
1386	6855		1104	4199
29946	6932		23076	2902
3495	683		9554	27032
3713	6364		10992	217
7290	1278		1646	1535
27165	1673		2554	7046
5590	2074		2561	26253
5737	2308		2566	9619
3767	2309		162514	64240
6850	3939		501	64241
2645	389692		48	366
51327	4482		345	374
2237	79035		1386	859
2495	10135		330	6346
3039	4967		999	1066
3040	5308		1028	1071
79661	6464		1030	23601
252969	23410		1031	1583
7037	23408		1447	1593
48	6662		1593	10858
9289	7042		1717	1581
230			1892	81501
118932			83401	1718
353322			2335	1717
302			9687	1734
130340			3308	1978
348			3316	9965
10620			3398	2252
57561			3638	2264
567			8850	2321
602			84693	2773
811			4852	2778
6352			5106	2811
901			5252	1839
9236			5715	3557
126731			10856	3624
135228			23541	4254
929			6713	3916
11314			6721	3931
965			7295	3949
970			54490	10299
972			7471	4481
1032			26118	4864
284040			11283	7376
79094			51141	128506
1116			3988	5023
1178			2796	5338
9976			55856	29968
23283			177	28984
79901			1845	5997
1591			151306	6194
9595			3146	6507
1616			5871	64078
140947			5290	8140
1668			5423	6713
9249			5052	6721
55619			5565	6770
79733			5571	116211
1991			53632	3248
2012			5781	430
2034			5771	1082
2056			5777	1387
2162			5788	54205
56975			5792	1588
10211			10554	1735
2619			346	2155
2852			1891	2170
2857			137964	9415
8290			64900	2938
57817			5406	3567
3077			6555	3745
27306			2947	54207
9957			6097	4688
440498			5522	10499
3305			9898	9356
3313			4316	5562
10808			7827	5571
3397			6615	51422
3398			7291	53632
3592			7431	4322
115811			1814	861
3394			1813	133522
3684			8528	51596
221895			10873	7019
55818			63826	4899
3815			6626	2986
113730			4543	3371
3855			4544	5973
144501			1109	4968
3887			94033	931
3920			23462	4311
24141			7013	3938
3955			7173	84706
3980			6898	1294
4015			5740	1284
126364			5340	10846
4065			4035	2890
199675			3456	6529
79772			2990	942
64231			152007	941
10397			8639	79034
4783			6403	6571
58157			5590	5979
58484			5582	4233
23596			440	3752
114885			972	3751
5027			55635	706
54681			79733	5473
84333			3009	1244
8395			3778	4319
122618			3779	632
8611			10242	823
5376			27345	5741
79070			3832	5744
26051			389816	866
10394			4215	6462
5657			89894	10280
5971			57761	6582
5996			10628	6581
5997			10257	7253
22836			6352	121642
6038			1440	221120
83853			50507	8424
6167			6462	1621
6286			51548	112398
148398			6646	112399
5271			8435	8284
143686			7048	55239
220134			7402	79676
4891			26230	54681
284129			1066	5264
144195			2237	5351
6518			2534	9963
64116			3248	9962
30061			26013	6515
4091			54737	55217
4092			2357	7296
6272			4991	16
8878			861	176
6794			4072	1636
55959			8202	59272
26136			5315	112
7036			6591	151
201799			51327	208
164656			3039	290
79865			3040	301
57616			79661	360
25828			252969	397
7324			7037	440
7389			9289	29028
55062			230	54454
80036			118932	9212
1831			353322	26053
1495			130340	27113
3728			348	79370
51294			10620	727
6439			57561	894
652			567	100133941
5598			811	947
8435			901	728642
4547			9236	629
1066			126731	1080
135			135228	1133
8314			929	80790
29994			11314	1264
10951			965	8506
1459			970	1278
1612			1032	1280
2139			284040	1380
2859			79094	1431
54737			1116	56474
55361			1178	1519
5429			9976	4283
5802			23283	643
140885			79901	79901
116085			9595	27123
7398			1616	1758
124274			140947	54431
8140			1668	1773
10846			9249	8193
			55619	1908
			1991	8894
			2012	8661
			2034	8663
			2162	1973
			2147	54859
			56975	2012
			2235	2014
			2512	2019
			2619	2034
			2852	2052
			2857	2058
			8290	2145
			3077	2146
			27306	2172
			9957	55120
			440498	2195
			3305	2192
			3313	2326
			10808	2330
			3397	79672
			3592	2302
			115811	2534
			3394	50486
			3684	2580
			221895	2617
			55818	2623
			3815	2674
			113730	84803
			3855	2817
			3887	11321
			3920	2877
			24141	2896
			3955	9446
			3980	2965
			4015	3014
			126364	3017
			4065	3054
			199675	3070
			79772	9843
			64231	9709
			10397	3098
			58157	3148
			58484	3240
			23596	3283
			114885	3303
			5027	3313
			54681	3347
			84333	3376
			5210	3381
			5292	8870
			8395	3488
			122618	10320
			8611	55818
			5376	9817
			79070	9493
			26051	3932
			10394	3956
			5657	4017
			5971	9170
			5996	23764
			5997	10892
			22836	5606
			6038	5608
			83853	4217
			6167	1432
			6286	5599
			148398	5601
			5271	4173
			143686	4224
			220134	4288
			4891	4292
			284129	4316
			144195	4436
			6518	4485
			64116	4504
			30061	10797
			4091	4605
			4092	4640
			55959	4677
			26136	4779
			7036	9603
			201799	4800
			164656	4814
			79865	7080
			57616	4830
			25828	8013
			7324	7468
			7389	4973
			55062	10956
			121642	9061
			221120	64714
			8424	2923
			112398	5198
			112399	5253
			8284	26227
			55239	11145
			79676	5346
			5066	5366
			5264	5376
			5351	5445
			5352	5460
			9963	23082
			6515	400736
			55217	5588
			7296	5694
			16	5702
			176	5865
			1636	5870
			59272	25788
			112	1827
			151	5966
			208	6273
			290	795
			301	23314
			360	6439
			397	6472
			29028	6476
			54454	4891
			9212	79677
			26053	6648
			79370	9580
			699	6657
			727	6662
			100133941	6670
			947	6671
			728642	121340
			629	6778
			1133	9262
			11113	6839
			80790	79723
			1264	6897
			1270	6901
			8506	6941
			1278	6942
			1280	7018
			1380	7043
			56474	7076
			1519	4071
			6372	164656
			4283	8743
			643	54543
			1583	57761
			22943	10155
			27123	9322
			9787	7224
			1758	7319
			54431	7366
			1773	29128
			8193	115426
			1908	7416
			8894	7428
			8661	55350
			8663	27072
			1973	7443
			54859	7453
			2014	10352
			2019	25937
			2058	7512
			2145	7515
			2146	7718
			2172	9568
			55120	26279
			2195	337
			2192	6348
			2326	354
			2330	239
			2332	276
			79672	277
			2302	278
			2535	85417
			50486	1020
			2580	8851
			2617	1021
			2674	1195
			84803	1455
			2817	1457
			11321	1459
			2877	1460
			2896	2271
			9446	2931
			2965	4137
			3017	5163
			3054	5292
			3070	11040
			9843	8576
			9709	6850
			3148	55775
			3240	9131
			3303	328
			3347	22926
			3376	824
			3381	960
			3488	995
			10320	1000
			3745	9451
			9817	2021
			3932	2033
			4017	3596
			9170	26524
			4067	51776
			23764	4773
			10892	8842
			5606	5965
			5608	7431
			4217	10413
			4173	5836
			4224	8824
			4292	5047
			4436	3284
			4485	116443
			4504	1962
			10797	1493
			4605	279
			4640	212
			4677	211
			4779	210
			9603	125
			4800	364
			4814	2954
			7080	51477
			4830	3708
			8013	4668
			7468	1787
			10956	2184
			9061	4200
			64714	6610
			2923	51294
			5198	652
			5253	2687
			26227	11181
			22822	9955
			7262	57704
			11145	7345
			5366	2521
			5445	6716
			5460	814
			23082	339221
			400736	55509
			5588	5305
			5694	7011
			5702	7352
			5865	5697
			5870	4435
			25788	5948
			1827	2596
			5966	885
			6273	7351
			795	6646
			23314	3651
			5055	4915
			83667	2028
			6439	23549
			79677	118429
			9580	5111
			6657	6927
			6662	60
			6670	6590
			6671	3551
			121340	8647
			6678	124
			6778	128
			9262	221
			6822	8659
			6839	287
			79723	288
			6876	427
			6897	51665
			6901	140462
			6941	9531
			6942	9530
			7043	9529
			4071	53630
			4982	8837
			54543	51208
			10155	8738
			9322	6387
			7224	1592
			7297	64816
			7319	1746
			7366	1748
			29128	2068
			115426	23017
			7416	3169
			7428	2627
			55350	2633
			27072	81025
			7443	373156
			7453	2948
			10352	2949
			25937	3204
			7512	3216
			7515	3226
			7718	3448
			23300	3449
			4257	3451
			356	3442
			64816	3394
			1586	50805
			406	3688
			545	3691
			613	3713
			998	3875
			9575	3880
			1345	3849
			1407	3855
			1408	3856
			7852	8022
			1759	4153
			10059	4212
			2526	4222
			2529	4255
			2551	3110
			2885	4439
			4286	4586
			4719	4842
			4793	5098
			8864	5359
			8737	57048
			11035	57088
			6195	10635
			9252	5892
			6402	5918
			7385	5947
			80168	5949
			8050	5950
			10768	83758
			51596	4990
			7019	9517
			4899	7052
			2986	7047
			3371	3604
			5973	10190
			4968	7436
			931	7517
			4311	316
			1294	468
			1284	475
			124274	10059
			8140	2584
			135	2937
			140	9927
			23621	5315
			29994	6523
			10951	10628
			1459	55586
			1612	2822
			2139	3612
			2859	6257
			55361	9033
			5429	2173
			5802	2638
			140885	151306
			116085	4193
			6850	4194
			3291	10055
			1437	65975
			10846	10054
			1495	7329
			3728	2735
			10006	23300
			1816	4257
			50848	1586
			10018	406
			683	545
			6364	998
			1673	9575
			2074	1345
			2308	1407
			2309	1408
			3939	1759
			389692	51024
			4482	2526
			79035	2529
			10135	2551
			4967	2885
			5308	5604
			6464	4793
			23408	5187
			2717	8864
			3350	388
			3361	8737
			26253	11035
			6095	6195
			64240	9252
			64241	7385
			366	331
			374	218
			859	2180
			6346	10006
			1071	3082
			23601	2770
			1435	6002
			1508	6578
			10858	2731
			1581	116444
			81501	189
			1718	64902
			1734	275
			9965	23464
			2264	2653
			2773	2743
			2778	10249
			2811	92292
			1839	2841
			3557	222545
			3624	2903
			4254	2905
			3916	2906
			10299	51268
			4481	140679
			7376	9152
			128506	6536
			5023	7122
			5338	100506658
			29968	5172
			28984	6528
			64078	7037
			6770	7082
			116211	7252
			27346	102724560
			7011	10993
			7352	10558
			5697	63826
			4435	95
			885	80150
			4915	445
			2028	790
			23549	55157
			118429	2806
			316	4069
			475	10606
			2584	6035
			9927	6505
			5163	8604
			6523	10165
			1020	6506
			8851	6583
			27250	6541
			65986	6542
			133482	84889
			969	6545
			3559	4089
			7051	6567
			2006	51067
			8854	586
			220	587
			347	23395
			1382	51451
			10901	9836
			2562	10667
			2627	2193
			156	10056
			3675	124274
			3713	5053
			3875	23428
			3880	5096
			9227	36
			4153	55699
			4211	435
			4212	113451
			4222	55650
			7182	51327
			5920	1356
			5915	2237
			5918	2495
			5947	3039
			5949	79661
			5950	252969
			83758	48
			116362	9289
			51109	230
			145226	118932
			112724	353322
			57665	302
			5959	130340
			50700	317
			54884	10620
			6017	9474
			6121	602
			6258	8678
			195814	811
			6506	9236
			64220	126731
			7038	135228
			7046	11314
			7052	965
[truncated: 890 more rows]
